# Supplementary material for: Single-Cell Transcriptional Heterogeneity of Lymphatic Endothelial Cells in Normal and Inflamed Murine Lymph Nodes
Source: Cells. 2021 Jun 2;10(6):1371. doi: 10.3390/cells10061371 (PMC8229892; doi:10.3390/cells10061371)
Supplement: Supplementary file 1 [file cells-10-01371-s001.zip]

Archive with 11 entries (10 files):
- Table_S2.xlsx
- __MACOSX/
- __MACOSX/._Table_S2.xlsx
- Table_S3.xlsx
- __MACOSX/._Table_S3.xlsx
- Table_S4.xlsx
- __MACOSX/._Table_S4.xlsx
- Supplementary-Figures.pdf
- __MACOSX/._Supplementary-Figures.pdf
- Table_S1.xlsx
- __MACOSX/._Table_S1.xlsx
