# Supplementary material for: Single-Cell Transcriptional Heterogeneity of Lymphatic Endothelial Cells in Normal and Inflamed Murine Lymph Nodes
Source: Cells. 2021 Jun 2;10(6):1371. doi: 10.3390/cells10061371 (PMC8229892; doi:10.3390/cells10061371)
Supplement: Supplementary file 1 [file cells-10-01371-s001.zip › Table_S2.xlsx]

## Sheet: Supplementary Table 2
Supplementary Table 2
Gene ontology biological process terms enriched for DE genes between naive and inflamed conditions
P value < 0.05
Floor				Ceiling				Medulla
GO biological process complete	Fold Enrichment	P value		GO biological process complete	Fold Enrichment	P value		GO biological process complete	Fold Enrichment	P value
defense response (GO:0006952)	4	4.9e-13		response to other organism (GO:0051707)	3.4	4.66e-06		positive regulation of macromolecule metabolic process (GO:0010604)	3.02	3.54e-09
response to cytokine (GO:0034097)	4.21	1.79e-10		response to external biotic stimulus (GO:0043207)	3.4	4.73e-06		positive regulation of nitrogen compound metabolic process (GO:0051173)	3.16	8.09e-09
response to biotic stimulus (GO:0009607)	3.45	4.86e-10		response to external stimulus (GO:0009605)	2.6	5.63e-06		positive regulation of metabolic process (GO:0009893)	2.77	2.56e-08
response to organic substance (GO:0010033)	2.48	4.9e-10		response to biotic stimulus (GO:0009607)	3.3	6.98e-06		positive regulation of RNA metabolic process (GO:0051254)	4.2	2.88e-08
biological process involved in interspecies interaction between organisms (GO:0044419)	3.24	6.65e-10		intracellular signal transduction (GO:0035556)	3.04	1.2e-05		positive regulation of cellular metabolic process (GO:0031325)	2.95	3.48e-08
defense response to other organism (GO:0098542)	4	2.42e-09		response to bacterium (GO:0009617)	4.53	1.5e-05		transcription by RNA polymerase II (GO:0006366)	16.31	3.89e-08
immune response (GO:0006955)	3.47	3.06e-09		negative regulation of intrinsic apoptotic signaling pathway (GO:2001243)	11.2	2.17e-05		regulation of macromolecule metabolic process (GO:0060255)	2.16	5.35e-08
response to other organism (GO:0051707)	3.34	3.88e-09		response to stimulus (GO:0050896)	1.61	2.66e-05		regulation of metabolic process (GO:0019222)	2.04	1.14e-07
cellular response to organic substance (GO:0071310)	2.68	3.94e-09		transcription by RNA polymerase II (GO:0006366)	8.13	3.14e-05		positive regulation of nucleobase-containing compound metabolic process (GO:0045935)	3.78	1.54e-07
response to external biotic stimulus (GO:0043207)	3.33	3.98e-09		response to chemical (GO:0042221)	2.03	3.52e-05		positive regulation of cellular process (GO:0048522)	2.16	2.35e-07
innate immune response (GO:0045087)	4.53	5.58e-09		biological process involved in interspecies interaction between organisms (GO:0044419)	2.92	3.53e-05		muscle tissue development (GO:0060537)	9.76	3.52e-07
response to chemical (GO:0042221)	2.1	9.03e-09		regulation of response to stress (GO:0080134)	2.88	4.27e-05		response to stimulus (GO:0050896)	1.95	4.19e-07
response to stress (GO:0006950)	2.17	9.7e-09		negative regulation of apoptotic signaling pathway (GO:2001234)	6.41	4.32e-05		positive regulation of biological process (GO:0048518)	2.06	4.39e-07
cellular response to chemical stimulus (GO:0070887)	2.36	1.1e-08		regulation of intrinsic apoptotic signaling pathway (GO:2001242)	7.63	4.64e-05		regulation of transcription from RNA polymerase II promoter in response to stress (GO:0043618)	34.21	5.48e-07
cellular response to cytokine stimulus (GO:0071345)	4	2.26e-08		apoptotic process (GO:0006915)	3.3	8.66e-05		tissue development (GO:0009888)	3.79	8.8e-07
response to stimulus (GO:0050896)	1.6	2.48e-08		response to oxidative stress (GO:0006979)	4.89	0.000108		skeletal muscle cell differentiation (GO:0035914)	30.79	8.89e-07
regulation of cell migration (GO:0030334)	3.15	1.41e-07		positive regulation of nitrogen compound metabolic process (GO:0051173)	2.01	0.00013		regulation of DNA-templated transcription in response to stress (GO:0043620)	30.79	8.89e-07
response to interferon-gamma (GO:0034341)	9.17	2.87e-07		programmed cell death (GO:0012501)	3.16	0.000132		response to chemical (GO:0042221)	2.68	1.09e-06
regulation of cell motility (GO:2000145)	3.03	3.01e-07		regulation of cellular response to oxidative stress (GO:1900407)	10.7	0.000134		cellular response to chemical stimulus (GO:0070887)	3.1	1.56e-06
response to virus (GO:0009615)	6.13	3.73e-07		regulation of response to oxidative stress (GO:1902882)	9.74	0.000202		cellular response to stimulus (GO:0051716)	2.12	1.98e-06
regulation of cellular component movement (GO:0051270)	2.92	3.81e-07		cell death (GO:0008219)	3.03	0.000208		regulation of transcription by RNA polymerase II (GO:0006357)	3.05	1.99e-06
immune system process (GO:0002376)	2.35	5.44e-07		intrinsic apoptotic signaling pathway (GO:0097193)	7.26	0.000215		positive regulation of transcription, DNA-templated (GO:0045893)	3.8	2e-06
regulation of locomotion (GO:0040012)	2.92	6.16e-07		regulation of cell differentiation (GO:0045595)	2.42	0.000251		positive regulation of nucleic acid-templated transcription (GO:1903508)	3.8	2e-06
response to interferon-beta (GO:0035456)	13.45	1.81e-06		positive regulation of macromolecule metabolic process (GO:0010604)	1.9	0.000253		positive regulation of RNA biosynthetic process (GO:1902680)	3.79	2.02e-06
immune effector process (GO:0002252)	3.97	4.14e-06		tissue development (GO:0009888)	2.41	0.00026		regulation of nitrogen compound metabolic process (GO:0051171)	2.11	2.12e-06
regulation of localization (GO:0032879)	1.92	6.4e-06		regulation of apoptotic signaling pathway (GO:2001233)	4.33	0.000264		cell differentiation (GO:0030154)	2.57	2.26e-06
response to interferon-alpha (GO:0035455)	21.72	7.32e-06		negative regulation of cell death (GO:0060548)	2.8	0.000279		striated muscle tissue development (GO:0014706)	9.29	2.4e-06
regulation of molecular function (GO:0065009)	1.93	1.56e-05		cellular response to chemical stimulus (GO:0070887)	2.12	0.000309		cellular response to calcium ion (GO:0071277)	23.68	2.98e-06
biological process involved in symbiotic interaction (GO:0044403)	5.04	1.77e-05		response to inorganic substance (GO:0010035)	4.19	0.000333		positive regulation of macromolecule biosynthetic process (GO:0010557)	3.46	3.03e-06
negative regulation of biological process (GO:0048519)	1.55	2.44e-05		response to molecule of bacterial origin (GO:0002237)	5.36	0.000382		cellular developmental process (GO:0048869)	2.53	3.04e-06
response to external stimulus (GO:0009605)	2.07	4.2e-05		immune response (GO:0006955)	2.84	0.000393		cellular response to stress (GO:0033554)	3.67	3.08e-06
defense response to virus (GO:0051607)	5.69	4.3e-05		response to stress (GO:0006950)	1.94	0.000399		transcription, DNA-templated (GO:0006351)	8.86	3.4e-06
defense response to symbiont (GO:0140546)	5.69	4.3e-05		positive regulation of metabolic process (GO:0009893)	1.8	0.000426		nucleic acid-templated transcription (GO:0097659)	8.83	3.49e-06
modulation of process of other organism (GO:0035821)	7.95	4.36e-05		cellular response to chemical stress (GO:0062197)	5.22	0.000444		regulation of cellular metabolic process (GO:0031323)	2.02	3.65e-06
negative regulation of cellular process (GO:0048523)	1.56	4.9e-05		positive regulation of cellular metabolic process (GO:0031325)	1.87	0.000585		regulation of primary metabolic process (GO:0080090)	2.04	3.75e-06
regulation of cell death (GO:0010941)	2.15	4.91e-05		cellular response to calcium ion (GO:0071277)	10.79	0.000629		positive regulation of transcription by RNA polymerase II (GO:0045944)	4.14	3.9e-06
regulation of apoptotic process (GO:0042981)	2.2	6.18e-05		positive regulation of cellular process (GO:0048522)	1.57	0.000663		RNA biosynthetic process (GO:0032774)	8.64	4.06e-06
response to tumor necrosis factor (GO:0034612)	6.15	6.92e-05		cell killing (GO:0001906)	10.63	0.000664		cellular response to metal ion (GO:0071248)	13.48	6.41e-06
negative regulation of cell death (GO:0060548)	2.44	7.42e-05		system development (GO:0048731)	1.74	0.000675		positive regulation of cellular biosynthetic process (GO:0031328)	3.27	6.45e-06
negative regulation of cell migration (GO:0030336)	4.28	7.43e-05		apoptotic signaling pathway (GO:0097190)	4.83	0.000696		muscle structure development (GO:0061061)	6.68	7.43e-06
regulation of programmed cell death (GO:0043067)	2.15	8.49e-05		immune system process (GO:0002376)	2.17	0.000738		regulation of cellular macromolecule biosynthetic process (GO:2000112)	2.41	7.54e-06
negative regulation of cell motility (GO:2000146)	4.09	0.00011		negative regulation of apoptotic process (GO:0043066)	2.8	0.000747		positive regulation of biosynthetic process (GO:0009891)	3.2	8.82e-06
biological process involved in interaction with symbiont (GO:0051702)	8.44	0.000114		positive regulation of cellular response to transforming growth factor beta stimulus (GO:1903846)	18.15	0.000775		regulation of gene expression (GO:0010468)	2.18	8.82e-06
modulation of process of other organism involved in symbiotic interaction (GO:0051817)	8.1	0.000141		positive regulation of transforming growth factor beta receptor signaling pathway (GO:0030511)	18.15	0.000775		regulation of transcription, DNA-templated (GO:0006355)	2.55	9.08e-06
negative regulation of cellular component movement (GO:0051271)	3.95	0.000145		circulatory system development (GO:0072359)	2.78	0.00079		regulation of macromolecule biosynthetic process (GO:0010556)	2.38	9.18e-06
regulation of multicellular organismal process (GO:0051239)	1.79	0.000164		regulation of viral genome replication (GO:0045069)	10.02	0.000819		regulation of nucleic acid-templated transcription (GO:1903506)	2.55	9.31e-06
positive regulation of gene expression (GO:0010628)	2.34	0.000174		multicellular organismal process (GO:0032501)	1.52	0.000836		regulation of RNA biosynthetic process (GO:2001141)	2.55	9.48e-06
acute inflammatory response (GO:0002526)	9.99	0.000209		regulation of oxidative stress-induced cell death (GO:1903201)	9.74	0.000905		cellular response to inorganic substance (GO:0071241)	11.62	1.45e-05
negative regulation of apoptotic process (GO:0043066)	2.45	0.00022		negative regulation of programmed cell death (GO:0043069)	2.73	0.000932		negative regulation of transcription from RNA polymerase II promoter in response to stress (GO:0097201)	71.04	1.73e-05
negative regulation of cellular protein metabolic process (GO:0032269)	2.42	0.000258		regulation of osteoblast differentiation (GO:0045667)	6.85	0.000948		regulation of cellular process (GO:0050794)	1.52	1.76e-05
negative regulation of locomotion (GO:0040013)	3.68	0.000266		regulation of developmental process (GO:0050793)	1.94	0.00105		protein refolding (GO:0042026)	61.57	2.52e-05
response to bacterium (GO:0009617)	3.01	0.000295		negative regulation of lipopolysaccharide-mediated signaling pathway (GO:0031665)	50.12	0.00111		developmental process (GO:0032502)	1.99	2.57e-05
positive regulation of cell migration (GO:0030335)	2.85	0.000314		cellular response to oxidative stress (GO:0034599)	5.24	0.00114		regulation of biological process (GO:0050789)	1.48	2.61e-05
regulation of cellular process (GO:0050794)	1.25	0.000363		transcription, DNA-templated (GO:0006351)	4.42	0.00116		regulation of cellular biosynthetic process (GO:0031326)	2.28	2.63e-05
inflammatory response (GO:0006954)	3.28	0.000378		nucleic acid-templated transcription (GO:0097659)	4.4	0.00119		response to inorganic substance (GO:0010035)	6.53	2.95e-05
positive regulation of cell motility (GO:2000147)	2.78	0.000411		regulation of DNA-binding transcription factor activity (GO:0051090)	3.86	0.00122		regulation of biosynthetic process (GO:0009889)	2.23	3.37e-05
regulation of cellular catabolic process (GO:0031329)	2.55	0.000436		multicellular organism development (GO:0007275)	1.61	0.00128		response to calcium ion (GO:0051592)	13.99	3.39e-05
negative regulation of programmed cell death (GO:0043069)	2.39	0.000456		developmental process (GO:0032502)	1.56	0.00128		regulation of cell population proliferation (GO:0042127)	3.19	3.67e-05
positive regulation of locomotion (GO:0040017)	2.72	0.000495		cellular response to stimulus (GO:0051716)	1.56	0.00129		regulation of RNA metabolic process (GO:0051252)	2.34	3.74e-05
positive regulation of biological process (GO:0048518)	1.41	0.000504		response to organic substance (GO:0010033)	1.97	0.00131		skeletal muscle tissue development (GO:0007519)	13.39	4.16e-05
positive regulation of cellular component movement (GO:0051272)	2.71	0.000523		RNA biosynthetic process (GO:0032774)	4.31	0.00134		response to organic substance (GO:0010033)	2.7	4.41e-05
negative regulation of cellular catabolic process (GO:0031330)	4.01	0.000528		positive regulation of NLRP3 inflammasome complex assembly (GO:1900227)	43.85	0.00139		regulation of nucleobase-containing compound metabolic process (GO:0019219)	2.27	4.69e-05
regulation of biological process (GO:0050789)	1.23	0.000601		regulation of cell population proliferation (GO:0042127)	2.18	0.00141		skeletal muscle organ development (GO:0060538)	12.51	5.66e-05
regulation of response to stimulus (GO:0048583)	1.56	0.000647		response to lipopolysaccharide (GO:0032496)	4.94	0.00152		response to stress (GO:0006950)	2.43	6.22e-05
cellular response to stimulus (GO:0051716)	1.44	0.000651		cellular developmental process (GO:0048869)	1.74	0.00153		cellular response to organic substance (GO:0071310)	3.02	6.88e-05
regulation of immune system process (GO:0002682)	2.13	0.000677		regulation of cell death (GO:0010941)	2.12	0.00185		anatomical structure development (GO:0048856)	1.99	7.19e-05
negative regulation of protein metabolic process (GO:0051248)	2.26	0.000697		regulation of viral process (GO:0050792)	5.85	0.00187		cellular response to unfolded protein (GO:0034620)	17.59	9.45e-05
regulation of mRNA metabolic process (GO:1903311)	3.84	0.000713		positive regulation of protein phosphorylation (GO:0001934)	2.81	0.00189		biological regulation (GO:0065007)	1.41	9.52e-05
negative regulation of molecular function (GO:0044092)	2.25	0.000735		innate immune response (GO:0045087)	3.25	0.0019		protein folding (GO:0006457)	10.99	0.000102
regulation of response to stress (GO:0080134)	2.1	0.000774		positive regulation of protein modification process (GO:0031401)	2.51	0.00198		regulation of cell cycle (GO:0051726)	3.81	0.000112
regulation of viral process (GO:0050792)	4.66	0.000964		removal of superoxide radicals (GO:0019430)	35.08	0.00202		apoptotic process (GO:0006915)	4.13	0.000126
regulation of innate immune response (GO:0045088)	4.66	0.000964		regulation of nucleobase-containing compound metabolic process (GO:0019219)	1.69	0.00204		cellular macromolecule metabolic process (GO:0044260)	2.06	0.000136
cellular response to tumor necrosis factor (GO:0071356)	5.5	0.000994		negative regulation of extrinsic apoptotic signaling pathway (GO:2001237)	7.63	0.00215		regulation of viral process (GO:0050792)	10.26	0.00014
negative regulation of transport (GO:0051051)	2.92	0.00104		regulation of cellular response to stress (GO:0080135)	2.95	0.00219		response to metal ion (GO:0010038)	7.6	0.000144
cellular response to growth factor stimulus (GO:0071363)	3.07	0.00113		immune effector process (GO:0002252)	3.48	0.00228		chaperone cofactor-dependent protein refolding (GO:0051085)	31.85	0.000148
regulation of cellular protein metabolic process (GO:0032268)	1.72	0.00116		positive regulation of transcription by RNA polymerase II (GO:0045944)	2.36	0.0023		programmed cell death (GO:0012501)	3.97	0.000175
positive regulation of molecular function (GO:0044093)	1.96	0.00126		defense response (GO:0006952)	2.47	0.00231		heterocycle biosynthetic process (GO:0018130)	4.4	0.00018
biological regulation (GO:0065007)	1.2	0.00128		negative regulation of macromolecule metabolic process (GO:0010605)	1.84	0.00232		regulation of biological process involved in symbiotic interaction (GO:0043903)	9.62	0.000188
negative regulation of macromolecule metabolic process (GO:0010605)	1.66	0.00135		anatomical structure development (GO:0048856)	1.56	0.00233		aromatic compound biosynthetic process (GO:0019438)	4.36	0.000193
regulation of biological process involved in symbiotic interaction (GO:0043903)	4.37	0.00138		regulation of triglyceride metabolic process (GO:0090207)	11.96	0.00238		response to growth factor (GO:0070848)	5.79	0.000203
negative regulation of nitrogen compound metabolic process (GO:0051172)	1.74	0.0014		regulation of transcription from RNA polymerase II promoter in response to oxidative stress (GO:0043619)	31.89	0.00238		regulation of cell death (GO:0010941)	2.89	0.000206
positive regulation of cellular process (GO:0048522)	1.4	0.00142		calcineurin-NFAT signaling cascade (GO:0033173)	31.89	0.00238		negative regulation of transcription from RNA polymerase II promoter in response to endoplasmic reticulum stress (GO:1990441)	> 100	0.000213
positive regulation of extracellular exosome assembly (GO:1903553)	49.95	0.00143		cellular response to oxygen radical (GO:0071450)	31.89	0.00238		multicellular organism development (GO:0007275)	1.97	0.000219
regulation of lysosomal membrane permeability (GO:0097213)	49.95	0.00143		cellular response to superoxide (GO:0071451)	31.89	0.00238		regulation of apoptotic process (GO:0042981)	3.04	0.000225
positive regulation of low-density lipoprotein receptor activity (GO:1905599)	49.95	0.00143		regulation of biological process involved in symbiotic interaction (GO:0043903)	5.48	0.00245		'de novo' posttranslational protein folding (GO:0051084)	27.16	0.000229
negative regulation of branching morphogenesis of a nerve (GO:2000173)	49.95	0.00143		negative regulation of response to stimulus (GO:0048585)	2.12	0.00256		'de novo' protein folding (GO:0006458)	27.16	0.000229
positive regulation of cellular extravasation (GO:0002693)	14.99	0.00146		muscle structure development (GO:0061061)	3.38	0.00272		cell death (GO:0008219)	3.8	0.000249
regulation of viral transcription (GO:0046782)	14.99	0.00146		calcineurin-mediated signaling (GO:0097720)	29.23	0.00277		cellular response to topologically incorrect protein (GO:0035967)	13.39	0.000259
regulation of gene silencing by miRNA (GO:0060964)	8.69	0.0015		positive regulation of intracellular signal transduction (GO:1902533)	2.51	0.00295		negative regulation of biological process (GO:0048519)	1.84	0.000262
response to growth factor (GO:0070848)	2.95	0.00152		vasculature development (GO:0001944)	3.04	0.00298		regulation of programmed cell death (GO:0043067)	2.97	0.000287
negative regulation of mRNA metabolic process (GO:1903312)	6.24	0.00155		negative regulation of oxidative stress-induced cell death (GO:1903202)	10.96	0.00301		regulation of protein metabolic process (GO:0051246)	2.4	0.000333
humoral immune response (GO:0006959)	5	0.00159		neuron remodeling (GO:0016322)	26.99	0.00318		response to unfolded protein (GO:0006986)	12.31	0.000352
cell death (GO:0008219)	2.22	0.00164		hydrogen peroxide catabolic process (GO:0042744)	26.99	0.00318		cellular nitrogen compound biosynthetic process (GO:0044271)	3.31	0.000377
T cell migration (GO:0072678)	14.27	0.00166		response to superoxide (GO:0000303)	26.99	0.00318		positive regulation of pri-miRNA transcription by RNA polymerase II (GO:1902895)	22.53	0.000385
antimicrobial humoral immune response mediated by antimicrobial peptide (GO:0061844)	8.33	0.00173		cellular oxidant detoxification (GO:0098869)	26.99	0.00318		regulation of molecular function (GO:0065009)	2.35	0.000431
positive regulation of growth (GO:0045927)	3.37	0.00174		negative regulation of multi-organism process (GO:0043901)	26.99	0.00318		nucleobase-containing compound biosynthetic process (GO:0034654)	4.33	0.000482
positive regulation of cell growth (GO:0030307)	4.16	0.0018		positive regulation of signal transduction (GO:0009967)	2.15	0.00323		regulation of cellular protein metabolic process (GO:0032268)	2.42	0.000486
circulatory system development (GO:0072359)	2.19	0.0018		regulation of apoptotic process (GO:0042981)	2.13	0.00339		organic cyclic compound biosynthetic process (GO:1901362)	3.83	0.000497
negative regulation of multicellular organismal process (GO:0051241)	2.14	0.0018		cell differentiation (GO:0030154)	1.71	0.00341		negative regulation of molecular function (GO:0044092)	3.47	0.000509
regulation of posttranscriptional gene silencing (GO:0060147)	8.16	0.00186		negative regulation of nitrogen compound metabolic process (GO:0051172)	1.88	0.00348		chaperone-mediated protein folding (GO:0061077)	18.85	0.000631
apoptotic process (GO:0006915)	2.28	0.00188		regulation of RNA metabolic process (GO:0051252)	1.7	0.00352		regulation of cellular response to stress (GO:0080135)	4.14	0.000645
maintenance of location in cell (GO:0051651)	5.95	0.0019		regulation of NLRP3 inflammasome complex assembly (GO:1900225)	25.06	0.00362		negative regulation of protein phosphorylation (GO:0001933)	5.68	0.000662
negative regulation of trophoblast cell migration (GO:1901164)	39.96	0.00198		positive regulation of membrane invagination (GO:1905155)	25.06	0.00362		sequestering of actin monomers (GO:0042989)	61.57	0.000664
regulation of gene silencing by RNA (GO:0060966)	7.99	0.002		response to oxygen radical (GO:0000305)	25.06	0.00362		positive regulation of neuron death (GO:1901216)	10.35	0.000664
modulation by symbiont of host process (GO:0044003)	13.03	0.0021		positive regulation of phagocytosis, engulfment (GO:0060100)	25.06	0.00362		regulation of pri-miRNA transcription by RNA polymerase II (GO:1902893)	17.76	0.000743
acute-phase response (GO:0006953)	13.03	0.0021		cardiocyte differentiation (GO:0035051)	6.56	0.00364		negative regulation of metabolic process (GO:0009892)	2.2	0.000743
positive regulation of signaling (GO:0023056)	1.82	0.00228		regulation of gene expression (GO:0010468)	1.57	0.0039		response to topologically incorrect protein (GO:0035966)	10.01	0.000748
heterotypic cell-cell adhesion (GO:0034113)	12.49	0.00234		translational initiation (GO:0006413)	9.93	0.00393		regulation of epithelial cell proliferation (GO:0050678)	5.48	0.000798
negative regulation of catabolic process (GO:0009895)	3.21	0.00237		positive regulation of phosphorylation (GO:0042327)	2.55	0.00394		positive regulation of cell death (GO:0010942)	4	0.000798
positive regulation of metabolic process (GO:0009893)	1.51	0.00238		response to calcium ion (GO:0051592)	6.38	0.004		negative regulation of transcription by RNA polymerase II (GO:0000122)	3.58	0.000807
regulation of catalytic activity (GO:0050790)	1.76	0.00244		defense response to other organism (GO:0098542)	2.7	0.00404		regulation of endothelial cell proliferation (GO:0001936)	9.77	0.000817
regulation of protein modification by small protein conjugation or removal (GO:1903320)	3.49	0.00251		natural killer cell mediated cytotoxicity (GO:0042267)	23.39	0.00409		RNA metabolic process (GO:0016070)	3.01	0.000827
programmed cell death (GO:0012501)	2.19	0.00253		inositol phosphate-mediated signaling (GO:0048016)	23.39	0.00409		response to fibroblast growth factor (GO:0071774)	16.79	0.000868
response to chemokine (GO:1990868)	7.4	0.0026		regulation of phagocytosis, engulfment (GO:0060099)	23.39	0.00409		negative regulation of macromolecule metabolic process (GO:0010605)	2.29	0.000896
cellular response to chemokine (GO:1990869)	7.4	0.0026		natural killer cell mediated immunity (GO:0002228)	23.39	0.00409		regulation of ATPase activity (GO:0043462)	16.49	0.000913
negative regulation of viral life cycle (GO:1903901)	11.99	0.00261		regulation of transcription, DNA-templated (GO:0006355)	1.72	0.0041		muscle organ development (GO:0007517)	6.72	0.000928
regulation of extracellular exosome assembly (GO:1903551)	33.3	0.00263		positive regulation of biological process (GO:0048518)	1.45	0.00411		blood vessel development (GO:0001568)	4.4	0.00103
lysosomal membrane organization (GO:0097212)	33.3	0.00263		regulation of nucleic acid-templated transcription (GO:1903506)	1.72	0.00414		negative regulation of nitrogen compound metabolic process (GO:0051172)	2.36	0.00103
response to wounding (GO:0009611)	3.15	0.00266		regulation of programmed cell death (GO:0043067)	2.08	0.00415		peptidyl-serine dephosphorylation (GO:0070262)	47.36	0.00105
blood vessel morphogenesis (GO:0048514)	2.74	0.00269		regulation of RNA biosynthetic process (GO:2001141)	1.72	0.00417		positive regulation of nuclear-transcribed mRNA poly(A) tail shortening (GO:0060213)	47.36	0.00105
negative regulation of endopeptidase activity (GO:0010951)	4.44	0.00281		positive regulation of developmental process (GO:0051094)	2.17	0.00424		cellular response to growth factor stimulus (GO:0071363)	5.16	0.00109
myoblast differentiation (GO:0045445)	11.53	0.00289		striated muscle tissue development (GO:0014706)	3.97	0.00438		negative regulation of apoptotic process (GO:0043066)	3.4	0.00116
negative regulation of metabolic process (GO:0009892)	1.58	0.0029		cellular process (GO:0009987)	1.17	0.0044		circulatory system development (GO:0072359)	3.38	0.00121
regulation of RNA splicing (GO:0043484)	4.38	0.00301		regulation of membrane invagination (GO:1905153)	21.93	0.00458		negative regulation of cellular protein metabolic process (GO:0032269)	3.36	0.00126
regulation of mRNA splicing, via spliceosome (GO:0048024)	5.31	0.00303		glial cell proliferation (GO:0014009)	21.93	0.00458		negative regulation of phosphorylation (GO:0042326)	4.95	0.00134
positive regulation of response to stimulus (GO:0048584)	1.71	0.00315		cellular response to growth factor stimulus (GO:0071363)	3.43	0.00465		regulation of nuclear-transcribed mRNA poly(A) tail shortening (GO:0060211)	41.05	0.00135
negative regulation of cellular metabolic process (GO:0031324)	1.64	0.00316		circadian rhythm (GO:0007623)	6.1	0.00466		negative regulation of programmed cell death (GO:0043069)	3.32	0.00137
maintenance of protein location (GO:0045185)	5.26	0.00317		negative regulation of cellular metabolic process (GO:0031324)	1.81	0.00482		learning or memory (GO:0007611)	6.13	0.00138
protein nitrosylation (GO:0017014)	28.54	0.00336		negative regulation of cellular process (GO:0048523)	1.52	0.005		negative regulation of cellular metabolic process (GO:0031324)	2.31	0.00138
regulation of catabolic process (GO:0009894)	2.11	0.00337		mRNA transcription (GO:0009299)	20.64	0.0051		vasculature development (GO:0001944)	4.15	0.00143
muscle structure development (GO:0061061)	2.65	0.00347		regulation of lipopolysaccharide-mediated signaling pathway (GO:0031664)	20.64	0.0051		apoptotic signaling pathway (GO:0097190)	6.06	0.00146
negative regulation of ion transport (GO:0043271)	3.03	0.00347		positive regulation of cell communication (GO:0010647)	2.02	0.00522		regulation of viral genome replication (GO:0045069)	13.19	0.00169
angiogenesis (GO:0001525)	3.03	0.00347		negative regulation of metabolic process (GO:0009892)	1.74	0.0053		positive regulation of T cell mediated cytotoxicity (GO:0001916)	36.22	0.0017
behavioral fear response (GO:0001662)	10.33	0.00383		positive regulation of signaling (GO:0023056)	2.01	0.00533		positive regulation of apoptotic process (GO:0043065)	4	0.00176
response to unfolded protein (GO:0006986)	5	0.0039		animal organ development (GO:0048513)	1.72	0.00547		negative regulation of cellular macromolecule biosynthetic process (GO:2000113)	2.74	0.00178
response to oxygen-containing compound (GO:1901700)	1.93	0.00392		regulation of macromolecule metabolic process (GO:0060255)	1.44	0.00564		system development (GO:0048731)	1.88	0.0018
regulation of gene silencing (GO:0060968)	6.55	0.00393		response to growth factor (GO:0070848)	3.3	0.00569		negative regulation of nucleobase-containing compound metabolic process (GO:0045934)	2.74	0.00181
regulation of leukocyte migration (GO:0002685)	3.57	0.00413		cell redox homeostasis (GO:0045454)	8.49	0.00596		negative regulation of transcription, DNA-templated (GO:0045892)	2.93	0.00182
regulation of protein ubiquitination (GO:0031396)	3.57	0.00413		muscle tissue development (GO:0060537)	3.71	0.00607		negative regulation of nucleic acid-templated transcription (GO:1903507)	2.92	0.00187
regulation of nitric oxide biosynthetic process (GO:0045428)	6.45	0.00415		positive regulation of blood coagulation (GO:0030194)	18.46	0.00622		response to starvation (GO:0042594)	7.74	0.00188
positive regulation of necrotic cell death (GO:0010940)	24.98	0.00417		positive regulation of hemostasis (GO:1900048)	18.46	0.00622		negative regulation of RNA biosynthetic process (GO:1902679)	2.92	0.00188
regulation of branching morphogenesis of a nerve (GO:2000172)	24.98	0.00417		regulation of nitrogen compound metabolic process (GO:0051171)	1.47	0.00633		negative regulation of cellular process (GO:0048523)	1.78	0.00191
cellular response to UV-B (GO:0071493)	24.98	0.00417		positive regulation of cell differentiation (GO:0045597)	2.39	0.00641		negative regulation of macromolecule biosynthetic process (GO:0010558)	2.7	0.00197
behavioral defense response (GO:0002209)	9.99	0.00419		positive regulation of intrinsic apoptotic signaling pathway (GO:2001244)	8.22	0.00649		transmembrane receptor protein serine/threonine kinase signaling pathway (GO:0007178)	7.6	0.00201
blood vessel development (GO:0001568)	2.45	0.00427		regulation of proteasomal ubiquitin-dependent protein catabolic process (GO:0032434)	5.52	0.00653		negative regulation of protein metabolic process (GO:0051248)	3.14	0.00201
regulation of response to biotic stimulus (GO:0002831)	3.18	0.00431		ossification (GO:0001503)	4.3	0.00668		positive regulation of programmed cell death (GO:0043068)	3.9	0.00204
multicellular organismal response to stress (GO:0033555)	6.34	0.00438		circadian regulation of gene expression (GO:0032922)	7.97	0.00704		response to muscle stretch (GO:0035994)	32.41	0.00207
positive regulation of immune system process (GO:0002684)	2.22	0.00443		positive regulation of phosphate metabolic process (GO:0045937)	2.36	0.00707		nitrogen compound metabolic process (GO:0006807)	1.64	0.00218
fear response (GO:0042596)	9.67	0.00456		positive regulation of phosphorus metabolic process (GO:0010562)	2.36	0.00707		multicellular organismal process (GO:0032501)	1.64	0.00219
ATP metabolic process (GO:0046034)	4	0.00461		regulation of cellular macromolecule biosynthetic process (GO:2000112)	1.6	0.00715		cellular macromolecule biosynthetic process (GO:0034645)	2.86	0.00219
regulation of nitric oxide metabolic process (GO:0080164)	6.24	0.00462		blood vessel development (GO:0001568)	2.86	0.0072		positive regulation of neuron apoptotic process (GO:0043525)	11.99	0.0022
antimicrobial humoral response (GO:0019730)	6.24	0.00462		regulation of protein modification process (GO:0031399)	2.03	0.00721		cognition (GO:0050890)	5.5	0.00222
maintenance of protein location in cell (GO:0032507)	6.24	0.00462		negative regulation of developmental process (GO:0051093)	2.34	0.00738		regulation of viral transcription (GO:0046782)	30.79	0.00228
regulation of transport (GO:0051049)	1.72	0.00477		regulation of cellular metabolic process (GO:0031323)	1.44	0.00745		response to external stimulus (GO:0009605)	2.37	0.00235
cardiac ventricle morphogenesis (GO:0003208)	6.15	0.00487		positive regulation of RNA metabolic process (GO:0051254)	2.02	0.00746		negative regulation of viral process (GO:0048525)	11.69	0.00236
regulation of response to external stimulus (GO:0032101)	2.09	0.00489		regulation of response to stimulus (GO:0048583)	1.59	0.00762		macromolecule biosynthetic process (GO:0009059)	2.83	0.00236
regulation of protein metabolic process (GO:0051246)	1.6	0.00494		stress-activated MAPK cascade (GO:0051403)	7.74	0.00762		regulation of response to stress (GO:0080134)	2.81	0.00249
regulation of translation (GO:0006417)	2.85	0.00503		cellular nitrogen compound biosynthetic process (GO:0044271)	2.23	0.00763		positive regulation of catabolic process (GO:0009896)	4.36	0.00253
aerobic electron transport chain (GO:0019646)	22.2	0.00506		regulation of protein phosphorylation (GO:0001932)	2.23	0.00766		negative regulation of cellular biosynthetic process (GO:0031327)	2.6	0.00269
regulation of low-density lipoprotein particle clearance (GO:0010988)	22.2	0.00506		regulation of viral life cycle (GO:1903900)	5.24	0.00783		regulation of T cell mediated cytotoxicity (GO:0001914)	27.99	0.00271
mitochondrial electron transport, cytochrome c to oxygen (GO:0006123)	22.2	0.00506		protein import (GO:0017038)	5.24	0.00783		macromolecule metabolic process (GO:0043170)	1.68	0.00274
response to reactive oxygen species (GO:0000302)	3.92	0.00506		cellular homeostasis (GO:0019725)	2.45	0.00786		regulation of myeloid cell differentiation (GO:0045637)	6.96	0.00276
cell killing (GO:0001906)	6.05	0.00512		negative regulation of cysteine-type endopeptidase activity involved in apoptotic process (GO:0043154)	7.63	0.00792		negative regulation of catalytic activity (GO:0043086)	3.65	0.00292
maintenance of location (GO:0051235)	3.89	0.00521		positive regulation of biosynthetic process (GO:0009891)	1.93	0.00793		negative regulation of cell death (GO:0060548)	2.95	0.00306
response to inorganic substance (GO:0010035)	2.65	0.00524		amyloid-beta clearance (GO:0097242)	15.95	0.00808		positive regulation of mRNA metabolic process (GO:1903313)	10.62	0.00308
regulation of cellular component organization (GO:0051128)	1.58	0.00528		regulation of triglyceride biosynthetic process (GO:0010866)	15.95	0.00808		positive regulation of molecular function (GO:0044093)	2.55	0.00309
positive regulation of cell communication (GO:0010647)	1.76	0.00539		positive regulation of coagulation (GO:0050820)	15.95	0.00808		positive regulation of endothelial cell proliferation (GO:0001938)	10.5	0.00317
regulation of membrane permeability (GO:0090559)	5.88	0.00566		positive regulation of NF-kappaB transcription factor activity (GO:0051092)	5.16	0.00823		response to extracellular stimulus (GO:0009991)	5.05	0.00318
cellular response to acid chemical (GO:0071229)	5.79	0.00594		rhythmic process (GO:0048511)	4.08	0.00825		negative regulation of biosynthetic process (GO:0009890)	2.52	0.00341
positive regulation of mitochondrial depolarization (GO:0051901)	19.98	0.00603		regulation of cellular biosynthetic process (GO:0031326)	1.57	0.00827		cellular response to extracellular stimulus (GO:0031668)	6.55	0.00341
acute inflammatory response to antigenic stimulus (GO:0002438)	19.98	0.00603		gene expression (GO:0010467)	1.9	0.00833		negative regulation of viral life cycle (GO:1903901)	24.63	0.00342
regulation of signaling (GO:0023051)	1.49	0.00611		cellular response to metal ion (GO:0071248)	5.12	0.00843		cellular response to cadmium ion (GO:0071276)	24.63	0.00342
cellular response to unfolded protein (GO:0034620)	5.71	0.00623		response to lipid (GO:0033993)	2.77	0.00864		regulation of oxidative stress-induced intrinsic apoptotic signaling pathway (GO:1902175)	24.63	0.00342
regulation of viral genome replication (GO:0045069)	5.71	0.00623		regulation of metabolic process (GO:0019222)	1.39	0.00918		negative regulation of RNA metabolic process (GO:0051253)	2.68	0.00345
cellular response to interleukin-1 (GO:0071347)	5.71	0.00623		defense response to Gram-positive bacterium (GO:0050830)	7.21	0.00918		negative regulation of phosphate metabolic process (GO:0045936)	4	0.00384
defense response to bacterium (GO:0042742)	3.7	0.00658		negative regulation of nucleocytoplasmic transport (GO:0046823)	14.62	0.00945		negative regulation of phosphorus metabolic process (GO:0010563)	4	0.00384
vasculature development (GO:0001944)	2.31	0.00662		negative regulation of cysteine-type endopeptidase activity (GO:2000117)	7.11	0.00951		positive regulation of proteolysis (GO:0045862)	4.81	0.0039
killing of cells of other organism (GO:0031640)	8.33	0.00672		negative regulation of response to external stimulus (GO:0032102)	3.35	0.00963		response to oxidative stress (GO:0006979)	4.77	0.00405
regulation of trophoblast cell migration (GO:1901163)	18.16	0.00708		muscle cell differentiation (GO:0042692)	3.92	0.00971		regulation of cell differentiation (GO:0045595)	2.46	0.00415
killing by host of symbiont cells (GO:0051873)	18.16	0.00708		negative regulation of cellular catabolic process (GO:0031330)	3.92	0.00971		cellular response to oxidative stress (GO:0034599)	6.13	0.0043
signaling (GO:0023052)	1.44	0.00712		negative regulation of DNA-binding transcription factor activity (GO:0043433)	4.91	0.00973		negative regulation of protein modification process (GO:0031400)	3.83	0.00471
muscle organ morphogenesis (GO:0048644)	5.47	0.00717		cellular macromolecule biosynthetic process (GO:0034645)	2.12	0.00977		positive regulation of gene silencing by miRNA (GO:2000637)	20.52	0.00479
regulation of cellular extravasation (GO:0002691)	8.1	0.00721		positive regulation of transferase activity (GO:0051347)	2.7	0.00996		regulation of neuron death (GO:1901214)	4.55	0.00489
regulation of transforming growth factor beta production (GO:0071634)	8.1	0.00721		negative regulation of signal transduction (GO:0009968)	2.1	0.0101		nucleic acid metabolic process (GO:0090304)	2.28	0.00492
regulation of cell population proliferation (GO:0042127)	1.73	0.00776		regulation of primary metabolic process (GO:0080090)	1.42	0.0101		positive regulation of protein catabolic process (GO:0045732)	5.86	0.00501
pyramidal neuron development (GO:0021860)	16.65	0.00821		negative regulation of intrinsic apoptotic signaling pathway in response to DNA damage (GO:1902230)	14.03	0.0102		positive regulation of posttranscriptional gene silencing (GO:0060148)	19.86	0.00509
adherens junction assembly (GO:0034333)	16.65	0.00821		regulation of oxidative stress-induced intrinsic apoptotic signaling pathway (GO:1902175)	14.03	0.0102		organic substance metabolic process (GO:0071704)	1.5	0.00532
positive regulation of membrane depolarization (GO:1904181)	16.65	0.00821		negative regulation of viral life cycle (GO:1903901)	14.03	0.0102		placenta blood vessel development (GO:0060674)	19.24	0.00539
fibrinolysis (GO:0042730)	16.65	0.00821		positive regulation of lipid storage (GO:0010884)	14.03	0.0102		cellular response to reactive oxygen species (GO:0034614)	8.63	0.0054
maintenance of protein localization in organelle (GO:0072595)	7.68	0.00826		regulation of protein polyubiquitination (GO:1902914)	14.03	0.0102		response to cadmium ion (GO:0046686)	18.66	0.00571
positive regulation of signal transduction (GO:0009967)	1.76	0.00831		response to oxygen-containing compound (GO:1901700)	2.1	0.0102		cellular response to external stimulus (GO:0071496)	5.62	0.00579
negative regulation of peptidase activity (GO:0010466)	3.51	0.00842		macromolecule biosynthetic process (GO:0009059)	2.1	0.0103		protein depolymerization (GO:0051261)	18.11	0.00603
positive regulation of multicellular organismal process (GO:0051240)	1.75	0.00857		positive regulation of nucleic acid-templated transcription (GO:1903508)	2.03	0.0103		signal transduction (GO:0007165)	1.84	0.00644
regulation of epithelial cell migration (GO:0010632)	3.09	0.0086		positive regulation of transcription, DNA-templated (GO:0045893)	2.03	0.0103		regulation of epithelial cell migration (GO:0010632)	5.45	0.00645
regulation of defense response (GO:0031347)	2.33	0.00871		positive regulation of RNA biosynthetic process (GO:1902680)	2.03	0.0103		negative regulation of polynucleotide adenylyltransferase activity (GO:1904246)	> 100	0.00647
positive regulation of macromolecule metabolic process (GO:0010604)	1.47	0.00877		regulation of macromolecule biosynthetic process (GO:0010556)	1.58	0.0104		negative regulation of triglyceride biosynthetic process (GO:0010868)	> 100	0.00647
multicellular organism development (GO:0007275)	1.38	0.00878		vasculogenesis (GO:0001570)	6.83	0.0106		regulation of endoplasmic reticulum stress-induced eIF2 alpha dephosphorylation (GO:1903916)	> 100	0.00647
response to topologically incorrect protein (GO:0035966)	4.06	0.00893		entrainment of circadian clock by photoperiod (GO:0043153)	13.49	0.0109		positive regulation of endoplasmic reticulum stress-induced eIF2 alpha dephosphorylation (GO:1903917)	> 100	0.00647
cytokine-mediated signaling pathway (GO:0019221)	3.07	0.00899		positive regulation of vascular endothelial growth factor production (GO:0010575)	13.49	0.0109		chaperone-mediated protein transport involved in chaperone-mediated autophagy (GO:0061741)	> 100	0.00647
negative regulation of viral process (GO:0048525)	5.06	0.0093		regulation of transcription by RNA polymerase II (GO:0006357)	1.74	0.011		positive regulation of protein refolding (GO:1904592)	> 100	0.00647
glial cell migration (GO:0008347)	7.31	0.00939		positive regulation of antigen processing and presentation of peptide antigen via MHC class I (GO:0002591)	> 100	0.0113		chaperone-mediated autophagy translocation complex disassembly (GO:1904764)	> 100	0.00647
pyramidal neuron differentiation (GO:0021859)	15.37	0.00941		respiratory burst involved in inflammatory response (GO:0002536)	> 100	0.0113		regulation of actin phosphorylation (GO:0043538)	> 100	0.00647
regulation of metallopeptidase activity (GO:1905048)	15.37	0.00941		antigen processing and presentation of endogenous peptide antigen via MHC class Ib via ER pathway, TAP-dependent (GO:0002489)	> 100	0.0113		regulation of translational initiation by eIF2 alpha dephosphorylation (GO:0036496)	> 100	0.00647
negative regulation of transforming growth factor beta production (GO:0071635)	15.37	0.00941		antigen processing and presentation of endogenous peptide antigen via MHC class Ib via ER pathway (GO:0002488)	> 100	0.0113		regulation of deadenylation-independent decapping of nuclear-transcribed mRNA (GO:1901834)	> 100	0.00647
positive regulation of nuclear-transcribed mRNA poly(A) tail shortening (GO:0060213)	15.37	0.00941		antigen processing and presentation of endogenous peptide antigen via MHC class I via ER pathway, TAP-dependent (GO:0002485)	> 100	0.0113		positive regulation of deadenylation-independent decapping of nuclear-transcribed mRNA (GO:1901835)	> 100	0.00647
positive regulation of translation (GO:0045727)	4	0.00951		negative regulation of protein lipidation (GO:1903060)	> 100	0.0113		slow axonal transport (GO:1990832)	> 100	0.00647
response to endogenous stimulus (GO:0009719)	1.93	0.00972		urokinase plasminogen activator signaling pathway (GO:0038195)	> 100	0.0113		regulation of metanephric glomerular mesangial cell proliferation (GO:0072301)	> 100	0.00647
cellular response to interferon-beta (GO:0035458)	7.14	0.00999		positive regulation of deadenylation-independent decapping of nuclear-transcribed mRNA (GO:1901835)	> 100	0.0113		positive regulation of glomerular metanephric mesangial cell proliferation (GO:0072303)	> 100	0.00647
positive regulation of RNA splicing (GO:0033120)	7.14	0.00999		regulation of deadenylation-independent decapping of nuclear-transcribed mRNA (GO:1901834)	> 100	0.0113		positive regulation of cellular catabolic process (GO:0031331)	4.24	0.00656
homotypic cell-cell adhesion (GO:0034109)	7.14	0.00999		L-asparagine metabolic process (GO:0070982)	> 100	0.0113		cellular nitrogen compound metabolic process (GO:0034641)	1.93	0.00674
cell junction organization (GO:0034330)	2.4	0.00999		cellular response to interleukin-11 (GO:0071348)	> 100	0.0113		positive regulation of proteolysis involved in cellular protein catabolic process (GO:1903052)	7.83	0.00703
anatomical structure formation involved in morphogenesis (GO:0048646)	1.96	0.0102		positive regulation of CoA-transferase activity (GO:1905920)	> 100	0.0113		positive regulation of T cell mediated immunity (GO:0002711)	16.64	0.00705
regulation of signal transduction (GO:0009966)	1.5	0.0105		regulation of CoA-transferase activity (GO:1905918)	> 100	0.0113		positive regulation of protein dephosphorylation (GO:0035307)	16.64	0.00705
negative regulation of viral genome replication (GO:0045071)	6.97	0.0106		negative regulation of cellular response to tunicamycin (GO:1905895)	> 100	0.0113		regulation of p38MAPK cascade (GO:1900744)	16.64	0.00705
regulation of vacuole organization (GO:0044088)	6.97	0.0106		negative regulation of cellular response to thapsigargin (GO:1905892)	> 100	0.0113		regulation of mRNA metabolic process (GO:1903311)	5.26	0.00726
regulation of integrin-mediated signaling pathway (GO:2001044)	14.27	0.0107		response to linoleic acid (GO:0070543)	> 100	0.0113		cellular response to chemical stress (GO:0062197)	5.24	0.00737
negative regulation of viral transcription (GO:0032897)	14.27	0.0107		short-chain fatty acid transport (GO:0015912)	> 100	0.0113		membrane depolarization (GO:0051899)	15.79	0.00777
killing of cells in other organism involved in symbiotic interaction (GO:0051883)	14.27	0.0107		peptide antigen transport (GO:0046968)	> 100	0.0113		positive regulation of ATPase activity (GO:0032781)	15.79	0.00777
3'-UTR-mediated mRNA stabilization (GO:0070935)	14.27	0.0107		negative regulation of triglyceride biosynthetic process (GO:0010868)	> 100	0.0113		regulation of cellular senescence (GO:2000772)	15.79	0.00777
regulation of complement activation (GO:0030449)	14.27	0.0107		oxidised low-density lipoprotein particle clearance (GO:0150024)	> 100	0.0113		intracellular signal transduction (GO:0035556)	2.53	0.0083
negative regulation of response to stimulus (GO:0048585)	1.71	0.0107		negative regulation of polynucleotide adenylyltransferase activity (GO:1904246)	> 100	0.0113		regulation of neuron apoptotic process (GO:0043523)	5.05	0.00837
negative regulation of immune response (GO:0050777)	3.87	0.0108		histone H3-K79 methylation (GO:0034729)	> 100	0.0113		negative regulation of transferase activity (GO:0051348)	5.01	0.00861
regulation of intracellular signal transduction (GO:1902531)	1.7	0.0108		response to luteinizing hormone (GO:0034699)	> 100	0.0113		negative regulation of stress-activated protein kinase signaling cascade (GO:0070303)	14.66	0.00891
regulation of MAPK cascade (GO:0043408)	2.12	0.0112		regulation of neuronal signal transduction (GO:1902847)	> 100	0.0113		negative regulation of stress-activated MAPK cascade (GO:0032873)	14.66	0.00891
regulation of cell communication (GO:0010646)	1.46	0.0112		transforming growth factor beta receptor signaling pathway (GO:0007179)	6.66	0.0113		positive regulation of leukocyte mediated cytotoxicity (GO:0001912)	14.66	0.00891
regulation of mRNA processing (GO:0050684)	3.81	0.0114		negative regulation of viral process (GO:0048525)	6.66	0.0113		regulation of catalytic activity (GO:0050790)	2.24	0.00895
negative regulation of cytokine production (GO:0001818)	2.91	0.0116		regulation of extrinsic apoptotic signaling pathway (GO:2001236)	4.68	0.0114		positive regulation of protein metabolic process (GO:0051247)	2.34	0.00902
negative regulation of cell population proliferation (GO:0008285)	2.1	0.0117		second-messenger-mediated signaling (GO:0019932)	4.65	0.0116		regulation of endoplasmic reticulum stress-induced eIF2 alpha phosphorylation (GO:0060734)	> 100	0.00968
response to interleukin-1 (GO:0070555)	4.7	0.0118		cellular detoxification (GO:1990748)	12.99	0.0117		leading edge cell differentiation (GO:0035026)	> 100	0.00968
response to nitrogen compound (GO:1901698)	2.04	0.0118		positive regulation of viral genome replication (GO:0045070)	12.99	0.0117		regulation of polynucleotide adenylyltransferase activity (GO:1904245)	> 100	0.00968
response to UV-B (GO:0010224)	13.32	0.012		entrainment of circadian clock (GO:0009649)	12.99	0.0117		pri-miRNA transcription by RNA polymerase II (GO:0061614)	> 100	0.00968
regulation of nuclear-transcribed mRNA poly(A) tail shortening (GO:0060211)	13.32	0.012		photoperiodism (GO:0009648)	12.99	0.0117		regulation of ferrous iron binding (GO:1904432)	> 100	0.00968
modulation by host of viral genome replication (GO:0044827)	13.32	0.012		cardiac muscle cell differentiation (GO:0055007)	6.58	0.0117		positive regulation of ferrous iron binding (GO:1904434)	> 100	0.00968
modulation by symbiont of host cellular process (GO:0044068)	13.32	0.012		negative regulation of response to biotic stimulus (GO:0002832)	6.58	0.0117		regulation of transferrin receptor binding (GO:1904435)	> 100	0.00968
positive regulation of nuclear-transcribed mRNA catabolic process, deadenylation-dependent decay (GO:1900153)	13.32	0.012		cellular response to stress (GO:0033554)	1.96	0.0117		positive regulation of transferrin receptor binding (GO:1904437)	> 100	0.00968
regulation of lipoprotein particle clearance (GO:0010984)	13.32	0.012		response to reactive oxygen species (GO:0000302)	4.59	0.0122		protein targeting to lysosome involved in chaperone-mediated autophagy (GO:0061740)	> 100	0.00968
positive regulation of exosomal secretion (GO:1903543)	13.32	0.012		positive regulation of cellular biosynthetic process (GO:0031328)	1.86	0.0124		regulation of cell aging (GO:0090342)	13.68	0.0101
regulation of exosomal secretion (GO:1903541)	13.32	0.012		hydrogen peroxide metabolic process (GO:0042743)	12.53	0.0125		negative regulation of protein K48-linked ubiquitination (GO:0061944)	> 100	0.00968
protein refolding (GO:0042026)	13.32	0.012		regulation of biosynthetic process (GO:0009889)	1.54	0.0125		regulation of erythrocyte differentiation (GO:0045646)	13.68	0.0101
regulation of DNA-binding transcription factor activity (GO:0051090)	2.47	0.0121		regulation of signal transduction (GO:0009966)	1.64	0.0126		cellular process (GO:0009987)	1.2	0.0102
positive regulation of intracellular signal transduction (GO:1902533)	1.91	0.0122		regulation of ubiquitin-dependent protein catabolic process (GO:2000058)	4.53	0.0127		response to interleukin-8 (GO:0098758)	> 100	0.00968
regulation of viral life cycle (GO:1903900)	3.73	0.0125		negative regulation of biological process (GO:0048519)	1.44	0.0127		cellular response to interleukin-8 (GO:0098759)	> 100	0.00968
regulation of viral entry into host cell (GO:0046596)	6.52	0.0126		positive regulation of gene expression (GO:0010628)	2.14	0.013		cellular response to iron(III) ion (GO:0071283)	> 100	0.00968
cellular response to interferon-gamma (GO:0071346)	4.59	0.0127		stress-activated protein kinase signaling cascade (GO:0031098)	6.26	0.0132		response to mycophenolic acid (GO:0071505)	> 100	0.00968
response to acid chemical (GO:0001101)	4.59	0.0127		cardiac muscle tissue development (GO:0048738)	4.47	0.0132		cellular response to mycophenolic acid (GO:0071506)	> 100	0.00968
positive regulation of mRNA metabolic process (GO:1903313)	4.59	0.0127		regulation of calcineurin-NFAT signaling cascade (GO:0070884)	12.1	0.0133		positive regulation of peptidyl-serine dephosphorylation (GO:1902310)	> 100	0.00968
regulation of cellular amide metabolic process (GO:0034248)	2.44	0.0129		positive regulation of proteasomal ubiquitin-dependent protein catabolic process (GO:0032436)	6.19	0.0137		cellular response to oxygen-containing compound (GO:1901701)	2.87	0.0105
regulation of immune response (GO:0050776)	2.2	0.0131		cellular response to inorganic substance (GO:0071241)	4.41	0.0138		regulation of gene silencing by miRNA (GO:0060964)	13.39	0.0105
positive regulation of leukocyte migration (GO:0002687)	3.67	0.0132		response to starvation (GO:0042594)	4.41	0.0138		response to iron(III) ion (GO:0010041)	> 100	0.00968
regulation of cell morphogenesis (GO:0022604)	2.6	0.0133		negative regulation of extrinsic apoptotic signaling pathway in absence of ligand (GO:2001240)	11.69	0.0141		positive regulation of cellular protein catabolic process (GO:1903364)	6.69	0.0107
type I interferon signaling pathway (GO:0060337)	12.49	0.0135		positive regulation of gene silencing by miRNA (GO:2000637)	11.69	0.0141		antigen processing and presentation of exogenous peptide antigen via MHC class Ib (GO:0002477)	> 100	0.00968
glial cell proliferation (GO:0014009)	12.49	0.0135		regulation of calcineurin-mediated signaling (GO:0106056)	11.69	0.0141		primary metabolic process (GO:0044238)	1.51	0.0107
cellular response to type I interferon (GO:0071357)	12.49	0.0135		negative regulation of signal transduction in absence of ligand (GO:1901099)	11.69	0.0141		antigen processing and presentation of exogenous protein antigen via MHC class Ib, TAP-dependent (GO:0002481)	> 100	0.00968
cell communication (GO:0007154)	1.4	0.0136		osteoblast differentiation (GO:0001649)	6.12	0.0141		blood vessel morphogenesis (GO:0048514)	3.84	0.00981
regulation of actin filament-based process (GO:0032970)	2.42	0.0137		protein localization to nucleus (GO:0034504)	4.39	0.0141		regulation of viral life cycle (GO:1903900)	6.89	0.00987
signal transduction (GO:0007165)	1.43	0.0138		regulation of cellular catabolic process (GO:0031329)	2.37	0.0141		RNA catabolic process (GO:0006401)	6.64	0.0109
defense response to Gram-negative bacterium (GO:0050829)	6.24	0.014		signal transduction (GO:0007165)	1.57	0.0141		cellular protein complex disassembly (GO:0043624)	13.1	0.011
RNA splicing (GO:0008380)	2.58	0.014		regulation of NIK/NF-kappaB signaling (GO:1901222)	6.05	0.0145		hemopoiesis (GO:0030097)	3.19	0.0111
regulation of developmental process (GO:0050793)	1.52	0.014		transmembrane receptor protein serine/threonine kinase signaling pathway (GO:0007178)	4.33	0.0147		cellular response to starvation (GO:0009267)	6.6	0.0111
negative regulation of mRNA catabolic process (GO:1902373)	6.12	0.0148		defense response to bacterium (GO:0042742)	4.33	0.0147		intrinsic apoptotic signaling pathway by p53 class mediator (GO:0072332)	12.83	0.0114
negative regulation of mononuclear cell migration (GO:0071676)	11.75	0.0149		protein import into nucleus (GO:0006606)	5.98	0.0149		regulation of posttranscriptional gene silencing (GO:0060147)	12.57	0.0118
regulation of nuclear-transcribed mRNA catabolic process, deadenylation-dependent decay (GO:1900151)	11.75	0.0149		positive regulation of posttranscriptional gene silencing (GO:0060148)	11.32	0.015		positive regulation of oxidative stress-induced neuron intrinsic apoptotic signaling pathway (GO:1903378)	> 100	0.0129
3'-UTR-mediated mRNA destabilization (GO:0061158)	11.75	0.0149		regulation of intracellular signal transduction (GO:1902531)	1.86	0.0156		positive regulation of lysosomal membrane permeability (GO:0097214)	> 100	0.0129
cell-cell junction organization (GO:0045216)	3.54	0.0151		positive regulation of cellular protein metabolic process (GO:0032270)	1.98	0.0157		positive regulation of TRAIL-activated apoptotic signaling pathway (GO:1903984)	> 100	0.0129
positive regulation of innate immune response (GO:0045089)	4.34	0.0152		regulation of oxidative stress-induced neuron death (GO:1903203)	10.96	0.0158		negative regulation of supramolecular fiber organization (GO:1902904)	6.2	0.0131
cellular response to topologically incorrect protein (GO:0035967)	4.34	0.0152		superoxide metabolic process (GO:0006801)	10.96	0.0158		late endosomal microautophagy (GO:0061738)	> 100	0.0129
negative regulation of muscle cell apoptotic process (GO:0010656)	5.99	0.0156		cellular response to toxic substance (GO:0097237)	10.96	0.0158		positive regulation of intracellular mRNA localization (GO:1904582)	> 100	0.0129
adenylate cyclase-activating G protein-coupled receptor signaling pathway (GO:0007189)	4.25	0.0163		regulation of vascular endothelial growth factor production (GO:0010574)	10.96	0.0158		positive regulation of mRNA catabolic process (GO:0061014)	11.84	0.0132
modulation by symbiont of entry into host (GO:0052372)	5.88	0.0164		placenta blood vessel development (GO:0060674)	10.96	0.0158		positive regulation of myeloid leukocyte differentiation (GO:0002763)	11.84	0.0132
endoplasmic reticulum unfolded protein response (GO:0030968)	5.88	0.0164		regulation of multicellular organismal development (GO:2000026)	1.97	0.0159		response to corticotropin-releasing hormone (GO:0043435)	> 100	0.0129
negative regulation of innate immune response (GO:0045824)	5.88	0.0164		nucleobase-containing compound biosynthetic process (GO:0034654)	2.47	0.0165		regulation of proteolysis (GO:0030162)	3.06	0.0133
mRNA splicing, via spliceosome (GO:0000398)	3.01	0.0164		negative regulation of leukocyte differentiation (GO:1902106)	5.72	0.0167		cellular response to potassium ion starvation (GO:0051365)	> 100	0.0129
RNA splicing, via transesterification reactions with bulged adenosine as nucleophile (GO:0000377)	3.01	0.0164		nuclear-transcribed mRNA catabolic process (GO:0000956)	5.72	0.0167		intrinsic apoptotic signaling pathway (GO:0097193)	6.37	0.0122
RNA splicing, via transesterification reactions (GO:0000375)	3.01	0.0164		import into nucleus (GO:0051170)	5.72	0.0167		labyrinthine layer development (GO:0060711)	12.31	0.0123
negative regulation of nitric oxide biosynthetic process (GO:0045019)	11.1	0.0165		regulation of binding (GO:0051098)	2.96	0.0168		regulation of progesterone biosynthetic process (GO:2000182)	> 100	0.0129
mitotic G1 DNA damage checkpoint (GO:0031571)	11.1	0.0165		positive regulation of toll-like receptor 8 signaling pathway (GO:0034161)	87.7	0.0169		regulation of gene silencing by RNA (GO:0060966)	12.31	0.0123
negative regulation of nitric oxide metabolic process (GO:1904406)	11.1	0.0165		regulation of toll-like receptor 8 signaling pathway (GO:0034159)	87.7	0.0169		protein targeting to vacuole involved in autophagy (GO:0071211)	> 100	0.0129
negative regulation of gene silencing by miRNA (GO:0060965)	11.1	0.0165		positive regulation of antigen processing and presentation of peptide antigen (GO:0002585)	87.7	0.0169		positive regulation of gene expression (GO:0010628)	2.51	0.0135
cellular response to lipid (GO:0071396)	2.5	0.0166		negative regulation of neutrophil differentiation (GO:0045659)	87.7	0.0169		negative regulation of actin filament polymerization (GO:0030837)	11.62	0.0137
positive regulation of mRNA catabolic process (GO:0061014)	5.76	0.0172		positive regulation of eosinophil differentiation (GO:0045645)	87.7	0.0169		cellular response to corticotropin-releasing hormone stimulus (GO:0071376)	> 100	0.0129
regulation of organelle organization (GO:0033043)	1.74	0.0172		regulation of eosinophil differentiation (GO:0045643)	87.7	0.0169		mitochondrial depolarization (GO:0051882)	> 100	0.0129
response to oxidative stress (GO:0006979)	2.47	0.0174		antigen processing and presentation of exogenous protein antigen via MHC class Ib, TAP-dependent (GO:0002481)	87.7	0.0169		cellular response to fibroblast growth factor stimulus (GO:0044344)	11.62	0.0137
regulation of reactive oxygen species biosynthetic process (GO:1903426)	4.16	0.0175		antigen processing and presentation of exogenous peptide antigen via MHC class Ib (GO:0002477)	87.7	0.0169		modulation by host of symbiont process (GO:0051851)	11.62	0.0137
negative regulation of gene expression (GO:0010629)	1.87	0.0179		positive regulation of activation of membrane attack complex (GO:0001970)	87.7	0.0169		circadian temperature homeostasis (GO:0060086)	> 100	0.0129
negative regulation of calcium ion transport (GO:0051926)	5.65	0.018		transforming growth factor beta receptor complex assembly (GO:0007181)	87.7	0.0169		glomerular mesangial cell proliferation (GO:0072110)	> 100	0.0129
translational initiation (GO:0006413)	5.65	0.018		establishment of blood-retinal barrier (GO:1990963)	87.7	0.0169		cell adhesion molecule production (GO:0060352)	> 100	0.0129
modulation by host of symbiont process (GO:0051851)	5.65	0.018		positive regulation of blood microparticle formation (GO:2000334)	87.7	0.0169		response to reactive oxygen species (GO:0000302)	6.04	0.014
cellular response to fibroblast growth factor stimulus (GO:0044344)	5.65	0.018		regulation of blood microparticle formation (GO:2000332)	87.7	0.0169		positive regulation of catalytic activity (GO:0043085)	2.49	0.014
ventricular cardiac muscle tissue development (GO:0003229)	5.65	0.018		DNA double-strand break attachment to nuclear envelope (GO:1990683)	87.7	0.0169		positive regulation of dephosphorylation (GO:0035306)	12.07	0.0127
positive regulation of cellular component organization (GO:0051130)	1.73	0.018		positive regulation of sodium-dependent phosphate transport (GO:2000120)	87.7	0.0169		positive regulation of epithelial cell migration (GO:0010634)	6.24	0.0128
mitotic G1/S transition checkpoint (GO:0044819)	10.52	0.0181		regulation of cellular response to tunicamycin (GO:1905894)	87.7	0.0169		negative regulation of forebrain neuron differentiation (GO:2000978)	> 100	0.0129
regulation of mitochondrial depolarization (GO:0051900)	10.52	0.0181		regulation of cellular response to thapsigargin (GO:1905891)	87.7	0.0169		response to nutrient levels (GO:0031667)	4.45	0.0128
G1 DNA damage checkpoint (GO:0044783)	10.52	0.0181		response to interleukin-11 (GO:0071105)	87.7	0.0169		positive regulation of cell killing (GO:0031343)	12.07	0.0127
negative regulation of vascular permeability (GO:0043116)	10.52	0.0181		negative regulation of protein K48-linked ubiquitination (GO:0061944)	87.7	0.0169		SMAD protein signal transduction (GO:0060395)	11.4	0.0141
negative regulation of proteolysis (GO:0045861)	2.65	0.0185		negative regulation of cardiac muscle tissue regeneration (GO:1905179)	87.7	0.0169		endoplasmic reticulum unfolded protein response (GO:0030968)	12.07	0.0127
positive regulation of cellular amide metabolic process (GO:0034250)	3.33	0.0191		regulation of cardiac muscle tissue regeneration (GO:1905178)	87.7	0.0169		signaling (GO:0023052)	1.7	0.0145
system development (GO:0048731)	1.37	0.0191		pri-miRNA transcription by RNA polymerase II (GO:0061614)	87.7	0.0169		regulation of catabolic process (GO:0009894)	2.68	0.0148
positive regulation of reactive oxygen species metabolic process (GO:2000379)	4.04	0.0192		regulation of polynucleotide adenylyltransferase activity (GO:1904245)	87.7	0.0169		positive regulation of receptor-mediated endocytosis (GO:0048260)	10.99	0.0151
regulation of cell-substrate adhesion (GO:0010810)	2.9	0.0195		epicardium-derived cardiac fibroblast cell development (GO:0060939)	87.7	0.0169		negative regulation of MAPK cascade (GO:0043409)	5.85	0.0152
positive regulation of heart rate by epinephrine (GO:0003065)	99.9	0.0197		epicardium-derived cardiac fibroblast cell differentiation (GO:0060938)	87.7	0.0169		regulation of protein refolding (GO:0061083)	76.96	0.0161
positive regulation of erythrocyte aggregation (GO:0034120)	99.9	0.0197		cardiac fibroblast cell development (GO:0060936)	87.7	0.0169		spongiotrophoblast differentiation (GO:0060708)	76.96	0.0161
G-quadruplex DNA formation (GO:0071919)	99.9	0.0197		cardiac fibroblast cell differentiation (GO:0060935)	87.7	0.0169		hematopoietic or lymphoid organ development (GO:0048534)	2.93	0.0162
negative regulation of protein lipidation (GO:1903060)	99.9	0.0197		negative regulation of adipose tissue development (GO:1904178)	87.7	0.0169		regulation of lysosomal membrane permeability (GO:0097213)	76.96	0.0161
positive regulation of N-terminal peptidyl-lysine acetylation (GO:2000761)	99.9	0.0197		complement-dependent cytotoxicity (GO:0097278)	87.7	0.0169		regulation of intracellular mRNA localization (GO:1904580)	76.96	0.0161
regulation of N-terminal peptidyl-lysine acetylation (GO:2000759)	99.9	0.0197		positive regulation of neurofibrillary tangle assembly (GO:1902998)	87.7	0.0169		anatomical structure formation involved in morphogenesis (GO:0048646)	2.65	0.0158
metabolism by organism of protein in other organism involved in symbiotic interaction (GO:0052418)	99.9	0.0197		negative regulation of intracellular signal transduction (GO:1902532)	2.66	0.017		regulation of protein K48-linked ubiquitination (GO:0061945)	76.96	0.0161
metabolism by host of symbiont protein (GO:0052417)	99.9	0.0197		negative regulation of hemopoiesis (GO:1903707)	5.66	0.0172		organic substance biosynthetic process (GO:1901576)	1.98	0.016
slow axonal transport (GO:1990832)	99.9	0.0197		negative regulation of protein metabolic process (GO:0051248)	2.19	0.0173		cellular response to heparin (GO:0071504)	76.96	0.0161
positive regulation of deadenylation-independent decapping of nuclear-transcribed mRNA (GO:1901835)	99.9	0.0197		positive regulation of macromolecule biosynthetic process (GO:0010557)	1.86	0.0173		regulation of TRAIL-activated apoptotic signaling pathway (GO:1903121)	76.96	0.0161
regulation of deadenylation-independent decapping of nuclear-transcribed mRNA (GO:1901834)	99.9	0.0197		regulation of cell communication (GO:0010646)	1.57	0.0174		cellular response to nutrient levels (GO:0031669)	5.67	0.0165
catabolism by organism of protein in other organism involved in symbiotic interaction (GO:0052363)	99.9	0.0197		leukocyte mediated cytotoxicity (GO:0001909)	10.32	0.0177		organic cyclic compound metabolic process (GO:1901360)	1.85	0.0167
catabolism by host of symbiont protein (GO:0052362)	99.9	0.0197		nuclear-transcribed mRNA catabolic process, deadenylation-dependent decay (GO:0000288)	10.32	0.0177		regulation of stress-activated MAPK cascade (GO:0032872)	5.63	0.0168
positive regulation of CoA-transferase activity (GO:1905920)	99.9	0.0197		regulation of proteasomal protein catabolic process (GO:0061136)	4.08	0.0178		regulation of protein phosphorylation (GO:0001932)	2.41	0.0169
regulation of CoA-transferase activity (GO:1905918)	99.9	0.0197		regulation of signaling (GO:0023051)	1.56	0.0178		regulation of leukocyte mediated cytotoxicity (GO:0001910)	10.26	0.0172
elastin biosynthetic process (GO:0051542)	99.9	0.0197		signaling (GO:0023052)	1.51	0.0179		cellular metabolic process (GO:0044237)	1.47	0.0171
regulation of actin cytoskeleton organization by cell-cell adhesion (GO:0090138)	99.9	0.0197		regulation of intrinsic apoptotic signaling pathway in response to DNA damage (GO:1902229)	10.02	0.0186		hippocampus development (GO:0021766)	10.26	0.0172
negative regulation of development of symbiont involved in interaction with host (GO:0044147)	99.9	0.0197		activation of MAPK activity (GO:0000187)	5.48	0.0187		regulation of multicellular organismal process (GO:0051239)	1.84	0.0174
modulation of development of symbiont involved in interaction with host (GO:0044145)	99.9	0.0197		positive regulation of nucleobase-containing compound metabolic process (GO:0045935)	1.81	0.0188		positive regulation of cellular protein metabolic process (GO:0032270)	2.23	0.0175
positive regulation of low-density lipoprotein particle receptor binding (GO:1905597)	99.9	0.0197		calcium-mediated signaling (GO:0019722)	5.42	0.0192		regulation of T cell mediated immunity (GO:0002709)	10.09	0.0177
response to herbicide (GO:0009635)	99.9	0.0197		striated muscle cell differentiation (GO:0051146)	3.96	0.0195		regulation of stress-activated protein kinase signaling cascade (GO:0070302)	5.53	0.0176
chaperone-mediated autophagy translocation complex disassembly (GO:1904764)	99.9	0.0197		negative regulation of angiogenesis (GO:0016525)	5.37	0.0197		regulation of gene silencing (GO:0060968)	10.09	0.0177
negative regulation of RNA-directed 5'-3' RNA polymerase activity (GO:1900260)	99.9	0.0197		regulation of angiogenesis (GO:0045765)	3.25	0.02		apoptotic mitochondrial changes (GO:0008637)	9.62	0.0193
regulation of RNA-directed 5'-3' RNA polymerase activity (GO:1900259)	99.9	0.0197		positive regulation of reactive oxygen species metabolic process (GO:2000379)	5.32	0.0202		maintenance of protein location in cell (GO:0032507)	9.62	0.0193
positive regulation of protein refolding (GO:1904592)	99.9	0.0197		positive regulation of ubiquitin-dependent protein catabolic process (GO:2000060)	5.32	0.0202		gene expression (GO:0010467)	2.04	0.0193
cellular response to 1-oleoyl-sn-glycerol 3-phosphate (GO:1904566)	99.9	0.0197		regulation of phosphate metabolic process (GO:0019220)	1.87	0.0204		positive regulation of secondary heart field cardioblast proliferation (GO:0072513)	61.57	0.0193
response to 1-oleoyl-sn-glycerol 3-phosphate (GO:1904565)	99.9	0.0197		positive regulation of protein metabolic process (GO:0051247)	1.86	0.0205		regulation of translation (GO:0006417)	3.91	0.0195
chaperone-mediated protein transport involved in chaperone-mediated autophagy (GO:0061741)	99.9	0.0197		regulation of phosphorus metabolic process (GO:0051174)	1.86	0.0205		immune system development (GO:0002520)	2.81	0.0196
negative regulation of non-membrane spanning protein tyrosine kinase activity (GO:1903996)	99.9	0.0197		negative regulation of defense response (GO:0031348)	3.9	0.0206		animal organ development (GO:0048513)	1.82	0.0196
epinephrine metabolic process (GO:0042414)	99.9	0.0197		negative regulation of blood vessel morphogenesis (GO:2000181)	5.26	0.0207		positive regulation of tau-protein kinase activity (GO:1902949)	61.57	0.0193
positive regulation of protein-glutamine gamma-glutamyltransferase activity (GO:0150074)	99.9	0.0197		regulation of vasculature development (GO:1901342)	3.2	0.0211		positive regulation of viral transcription (GO:0050434)	61.57	0.0193
regulation of protein-glutamine gamma-glutamyltransferase activity (GO:0150073)	99.9	0.0197		negative regulation of vasculature development (GO:1901343)	5.21	0.0212		negative regulation of monocyte chemotaxis (GO:0090027)	61.57	0.0193
positive regulation of arginase activity (GO:0150072)	99.9	0.0197		positive regulation of molecular function (GO:0044093)	1.85	0.0213		regulation of keratinocyte apoptotic process (GO:1902172)	61.57	0.0193
regulation of arginase activity (GO:0150070)	99.9	0.0197		regulation of endothelial cell differentiation (GO:0045601)	9.23	0.0216		positive regulation of fibroblast proliferation (GO:0048146)	9.77	0.0188
negative regulation of polynucleotide adenylyltransferase activity (GO:1904246)	99.9	0.0197		regulation of multi-organism process (GO:0043900)	9.23	0.0216		response to heparin (GO:0071503)	61.57	0.0193
response to luteinizing hormone (GO:0034699)	99.9	0.0197		regulation of response to reactive oxygen species (GO:1901031)	9.23	0.0216		positive regulation of cell population proliferation (GO:0008284)	2.56	0.0186
positive regulation of cytolysis (GO:0045919)	99.9	0.0197		neuron maturation (GO:0042551)	9.23	0.0216		positive regulation of viral process (GO:0048524)	9.77	0.0188
Purkinje myocyte development (GO:0003165)	99.9	0.0197		positive regulation of proteasomal protein catabolic process (GO:1901800)	5.16	0.0218		histone H3-K27 demethylation (GO:0071557)	61.57	0.0193
regulation of ion transport (GO:0043269)	1.73	0.0197		positive regulation of transmembrane receptor protein serine/threonine kinase signaling pathway (GO:0090100)	5.16	0.0218		cellular response to organic cyclic compound (GO:0071407)	3.96	0.0187
leukocyte migration involved in inflammatory response (GO:0002523)	9.99	0.0198		protein localization to Golgi membrane (GO:1903292)	58.47	0.0225		regulation of peptidyl-serine dephosphorylation (GO:1902308)	61.57	0.0193
negative regulation of posttranscriptional gene silencing (GO:0060149)	9.99	0.0198		regulation of antigen processing and presentation of peptide antigen via MHC class I (GO:0002589)	58.47	0.0225		antigen processing and presentation of peptide antigen via MHC class Ib (GO:0002428)	61.57	0.0193
negative regulation of gene silencing by RNA (GO:0060967)	9.99	0.0198		cell adhesion molecule production (GO:0060352)	58.47	0.0225		regulation of apoptotic process in bone marrow cell (GO:0071865)	61.57	0.0193
response to fibroblast growth factor (GO:0071774)	5.45	0.0198		immune complex clearance (GO:0002434)	58.47	0.0225		negative regulation of apoptotic process in bone marrow cell (GO:0071866)	61.57	0.0193
aerobic respiration (GO:0009060)	5.45	0.0198		selenium compound metabolic process (GO:0001887)	58.47	0.0225		osteoblast proliferation (GO:0033687)	61.57	0.0193
regulation of peptidase activity (GO:0052547)	2.41	0.0201		positive regulation of type IIa hypersensitivity (GO:0001798)	58.47	0.0225		BMP signaling pathway (GO:0030509)	9.33	0.0204
regulation of actin cytoskeleton organization (GO:0032956)	2.41	0.0201		regulation of type IIa hypersensitivity (GO:0001796)	58.47	0.0225		response to cytokine (GO:0034097)	2.78	0.0205
positive regulation of stress fiber assembly (GO:0051496)	5.35	0.0207		negative regulation of natural killer cell differentiation involved in immune response (GO:0032827)	58.47	0.0225		heterocycle metabolic process (GO:0046483)	1.9	0.0205
lymphocyte migration (GO:0072676)	5.35	0.0207		regulation of natural killer cell differentiation involved in immune response (GO:0032826)	58.47	0.0225		regulation of forebrain neuron differentiation (GO:2000977)	61.57	0.0193
regulation of proteolysis (GO:0030162)	1.99	0.0213		negative regulation of natural killer cell differentiation (GO:0032824)	58.47	0.0225		tube morphogenesis (GO:0035239)	2.78	0.0204
complement activation, classical pathway (GO:0006958)	9.51	0.0215		copper ion export (GO:0060003)	58.47	0.0225		metabolic process (GO:0008152)	1.42	0.0193
regulation of autophagy of mitochondrion (GO:1903146)	9.51	0.0215		HRI-mediated signaling (GO:0140468)	58.47	0.0225		regulation of cellular catabolic process (GO:0031329)	2.77	0.0207
cytoplasmic translational initiation (GO:0002183)	9.51	0.0215		cellular response to corticotropin-releasing hormone stimulus (GO:0071376)	58.47	0.0225		negative regulation of ERK1 and ERK2 cascade (GO:0070373)	9.19	0.021
negative regulation of tumor necrosis factor production (GO:0032720)	5.26	0.0216		positive regulation of peptidyl-cysteine S-nitrosylation (GO:2000170)	58.47	0.0225		negative regulation of cellular component organization (GO:0051129)	2.76	0.0212
positive regulation of macroautophagy (GO:0016239)	5.26	0.0216		regulation of sodium-dependent phosphate transport (GO:2000118)	58.47	0.0225		enzyme linked receptor protein signaling pathway (GO:0007167)	3.14	0.0216
regulation of hydrolase activity (GO:0051336)	1.82	0.0216		oviduct epithelium development (GO:0035846)	58.47	0.0225		regulation of hemopoiesis (GO:1903706)	3.79	0.0216
regulation of actomyosin structure organization (GO:0110020)	3.88	0.0218		response to corticotropin-releasing hormone (GO:0043435)	58.47	0.0225		negative regulation of protein polymerization (GO:0032272)	9.05	0.0216
anatomical structure development (GO:0048856)	1.32	0.0219		positive regulation of mesenchymal stem cell migration (GO:1905322)	58.47	0.0225		regulation of membrane permeability (GO:0090559)	9.05	0.0216
negative regulation of tumor necrosis factor superfamily cytokine production (GO:1903556)	5.17	0.0226		regulation of mesenchymal stem cell migration (GO:1905320)	58.47	0.0225		lysosomal membrane organization (GO:0097212)	51.31	0.0224
cardiac muscle tissue development (GO:0048738)	3.18	0.0226		peptidoglycan metabolic process (GO:0000270)	58.47	0.0225		regulation of iron ion transport (GO:0034756)	51.31	0.0224
posttranscriptional regulation of gene expression (GO:0010608)	2.21	0.0229		peptidoglycan catabolic process (GO:0009253)	58.47	0.0225		negative regulation of endoplasmic reticulum stress-induced eIF2 alpha phosphorylation (GO:1903912)	51.31	0.0224
positive regulation of membrane permeability (GO:1905710)	9.08	0.0233		positive regulation of intracellular mRNA localization (GO:1904582)	58.47	0.0225		chaperone-mediated autophagy (GO:0061684)	51.31	0.0224
negative regulation of viral entry into host cell (GO:0046597)	9.08	0.0233		positive regulation of histone H3-K9 trimethylation (GO:1900114)	58.47	0.0225		nuclear-transcribed mRNA catabolic process, deadenylation-independent decay (GO:0031086)	51.31	0.0224
response to type I interferon (GO:0034340)	9.08	0.0233		low-density lipoprotein particle mediated signaling (GO:0055096)	58.47	0.0225		regulation of translational initiation in response to stress (GO:0043558)	51.31	0.0224
wound healing (GO:0042060)	2.78	0.0233		lipoprotein particle mediated signaling (GO:0055095)	58.47	0.0225		cellular aromatic compound metabolic process (GO:0006725)	1.85	0.0229
cellular response to oxygen-containing compound (GO:1901701)	1.86	0.0233		vertebrate eye-specific patterning (GO:0150064)	58.47	0.0225		cellular response to nicotine (GO:0071316)	51.31	0.0224
negative regulation of RNA catabolic process (GO:1902369)	5.08	0.0236		complement-mediated synapse pruning (GO:0150062)	58.47	0.0225		negative regulation of CREB transcription factor activity (GO:0032792)	51.31	0.0224
regulation of endothelial cell migration (GO:0010594)	3.14	0.0237		epicardial cell to mesenchymal cell transition (GO:0003347)	58.47	0.0225		glomerular mesangium development (GO:0072109)	51.31	0.0224
cellular response to reactive oxygen species (GO:0034614)	3.73	0.0245		positive regulation of type II hypersensitivity (GO:0002894)	58.47	0.0225		biological process involved in interaction with symbiont (GO:0051702)	8.67	0.0233
cell-cell adhesion (GO:0098609)	2.3	0.0252		regulation of type II hypersensitivity (GO:0002892)	58.47	0.0225		regulation of developmental process (GO:0050793)	1.84	0.0234
cellular respiration (GO:0045333)	3.7	0.0253		regulation of neurofibrillary tangle assembly (GO:1902996)	58.47	0.0225		clathrin coat disassembly (GO:0072318)	51.31	0.0224
negative regulation of cell cycle G1/S phase transition (GO:1902807)	4.91	0.0256		positive regulation of oxidative stress-induced neuron intrinsic apoptotic signaling pathway (GO:1903378)	58.47	0.0225		response to oxygen-containing compound (GO:1901700)	2.27	0.0232
cell activation (GO:0001775)	2.02	0.0259		mRNA stabilization (GO:0048255)	9	0.0226		signal transduction by p53 class mediator (GO:0072331)	8.67	0.0233
transition metal ion homeostasis (GO:0055076)	3.67	0.026		gene silencing by miRNA (GO:0035195)	9	0.0226		response to organic cyclic compound (GO:0014070)	3.07	0.0235
negative regulation of cellular component organization (GO:0051129)	1.94	0.026		regulation of protein serine/threonine kinase activity (GO:0071900)	2.76	0.0226		leukocyte differentiation (GO:0002521)	3.7	0.0233
chloride transport (GO:0006821)	4.83	0.0267		regulation of phosphorylation (GO:0042325)	1.96	0.0227		cell communication (GO:0007154)	1.65	0.0236
cytoplasmic translation (GO:0002181)	4.83	0.0267		regulation of gene expression, epigenetic (GO:0040029)	5.06	0.0229		regulation of oxidative stress-induced cell death (GO:1903201)	8.55	0.0239
humoral immune response mediated by circulating immunoglobulin (GO:0002455)	8.33	0.0271		negative regulation of catabolic process (GO:0009895)	3.13	0.0229		intrinsic apoptotic signaling pathway in response to DNA damage (GO:0008630)	8.43	0.0245
basement membrane organization (GO:0071711)	8.33	0.0271		positive regulation of protein kinase activity (GO:0045860)	2.75	0.0231		positive regulation of epithelial cell proliferation (GO:0050679)	4.84	0.0248
modulation by host of viral process (GO:0044788)	8.33	0.0271		camera-type eye development (GO:0043010)	3.12	0.0232		modulation of process of other organism involved in symbiotic interaction (GO:0051817)	8.32	0.0251
peptide cross-linking (GO:0018149)	8.33	0.0271		negative regulation of cell communication (GO:0010648)	1.94	0.0234		positive regulation of response to stimulus (GO:0048584)	1.94	0.0251
negative regulation of mRNA splicing, via spliceosome (GO:0048025)	8.33	0.0271		negative regulation of signaling (GO:0023057)	1.93	0.0236		vesicle uncoating (GO:0072319)	43.98	0.0256
cell-matrix adhesion (GO:0007160)	3.6	0.0275		regulation of reactive oxygen species metabolic process (GO:2000377)	3.71	0.024		positive regulation of glomerular mesangial cell proliferation (GO:0072126)	43.98	0.0256
regulation of endopeptidase activity (GO:0052548)	2.43	0.0277		response to wounding (GO:0009611)	3.08	0.0245		estrous cycle (GO:0044849)	43.98	0.0256
negative regulation of developmental process (GO:0051093)	1.82	0.0285		regulation of DNA binding (GO:0051101)	4.92	0.0246		modulation of age-related behavioral decline (GO:0090647)	43.98	0.0256
regulation of binding (GO:0051098)	2.24	0.0287		cellular response to reactive oxygen species (GO:0034614)	4.92	0.0246		positive regulation of oxidative stress-induced intrinsic apoptotic signaling pathway (GO:1902177)	43.98	0.0256
negative regulation of reactive oxygen species metabolic process (GO:2000378)	4.68	0.0288		cellular response to amino acid starvation (GO:0034198)	8.56	0.0247		maintenance of postsynaptic specialization structure (GO:0098880)	43.98	0.0256
regulation of type I interferon-mediated signaling pathway (GO:0060338)	7.99	0.0291		positive regulation of nitric oxide biosynthetic process (GO:0045429)	8.56	0.0247		negative regulation of inclusion body assembly (GO:0090084)	43.98	0.0256
regulation of production of miRNAs involved in gene silencing by miRNA (GO:1903798)	7.99	0.0291		detoxification (GO:0098754)	8.56	0.0247		positive regulation of receptor binding (GO:1900122)	43.98	0.0256
negative regulation of gene silencing (GO:0060969)	7.99	0.0291		osteoclast differentiation (GO:0030316)	8.56	0.0247		negative regulation of p38MAPK cascade (GO:1903753)	43.98	0.0256
lymphocyte mediated immunity (GO:0002449)	3.54	0.0291		tissue regeneration (GO:0042246)	8.56	0.0247		positive regulation of protein folding (GO:1903334)	43.98	0.0256
negative regulation of ion transmembrane transport (GO:0034766)	3.54	0.0291		epithelial cell morphogenesis (GO:0003382)	8.56	0.0247		cellular response to BMP stimulus (GO:0071773)	8.21	0.0258
positive regulation of endocytosis (GO:0045807)	3.54	0.0291		regulation of inflammatory response (GO:0050727)	3.07	0.0248		response to BMP (GO:0071772)	8.21	0.0258
translation (GO:0006412)	2.4	0.0291		positive regulation of cell death (GO:0010942)	2.28	0.0248		cellular response to steroid hormone stimulus (GO:0071383)	8.21	0.0258
regulation of erythrocyte aggregation (GO:0034118)	49.95	0.0294		negative regulation of gene expression (GO:0010629)	2.19	0.025		negative regulation of protein kinase activity (GO:0006469)	4.76	0.0258
negative regulation of establishment of endothelial barrier (GO:1903141)	49.95	0.0294		regulation of circadian rhythm (GO:0042752)	4.87	0.0252		vasculogenesis (GO:0001570)	8	0.027
cerebellum structural organization (GO:0021589)	49.95	0.0294		negative regulation of intracellular protein transport (GO:0090317)	8.35	0.0258		regulation of cell killing (GO:0031341)	8	0.027
hindbrain structural organization (GO:0021577)	49.95	0.0294		positive regulation of nitric oxide metabolic process (GO:1904407)	8.35	0.0258		negative regulation of mitotic cell cycle (GO:0045930)	4.66	0.0272
positive regulation of respiratory burst involved in inflammatory response (GO:0060265)	49.95	0.0294		regulation of receptor-mediated endocytosis (GO:0048259)	4.83	0.0258		limbic system development (GO:0021761)	7.89	0.0276
negative regulation of calcium import into the mitochondrion (GO:0110099)	49.95	0.0294		regulation of cellular protein metabolic process (GO:0032268)	1.64	0.0261		biosynthetic process (GO:0009058)	1.93	0.028
DNA strand resection involved in replication fork processing (GO:0110025)	49.95	0.0294		regulation of transforming growth factor beta receptor signaling pathway (GO:0017015)	4.78	0.0263		response to endoplasmic reticulum stress (GO:0034976)	4.59	0.0282
transforming growth factor beta receptor complex assembly (GO:0007181)	49.95	0.0294		translation (GO:0006412)	3.01	0.0264		transforming growth factor beta receptor signaling pathway (GO:0007179)	7.79	0.0283
negative regulation of complement activation, lectin pathway (GO:0001869)	49.95	0.0294		positive regulation of response to stimulus (GO:0048584)	1.7	0.0267		formation of primary germ layer (GO:0001704)	7.79	0.0283
regulation of complement activation, lectin pathway (GO:0001868)	49.95	0.0294		cell communication (GO:0007154)	1.46	0.0268		positive regulation of monocyte differentiation (GO:0045657)	38.48	0.0288
calcium-independent cell-matrix adhesion (GO:0007161)	49.95	0.0294		bone mineralization (GO:0030282)	8.16	0.0269		antigen processing and presentation via MHC class Ib (GO:0002475)	38.48	0.0288
endomitotic cell cycle (GO:0007113)	49.95	0.0294		epithelial cell development (GO:0002064)	3.58	0.0269		positive regulation of cellular senescence (GO:2000774)	38.48	0.0288
metabolism by host of substance in symbiont (GO:0052419)	49.95	0.0294		negative regulation of cellular protein metabolic process (GO:0032269)	2.13	0.027		positive regulation by host of viral genome replication (GO:0044829)	38.48	0.0288
metabolism by host of symbiont macromolecule (GO:0052416)	49.95	0.0294		regulation of growth (GO:0040008)	2.24	0.0274		p38MAPK cascade (GO:0038066)	38.48	0.0288
negative regulation of low-density lipoprotein particle receptor catabolic process (GO:0032804)	49.95	0.0294		regulation of biological process (GO:0050789)	1.2	0.0276		endothelial cell activation (GO:0042118)	38.48	0.0288
catabolism by host of substance in symbiont (GO:0052364)	49.95	0.0294		heterocycle biosynthetic process (GO:0018130)	2.23	0.0278		regulation of oxidative stress-induced neuron intrinsic apoptotic signaling pathway (GO:1903376)	38.48	0.0288
catabolism by organism of macromolecule in other organism involved in symbiotic interaction (GO:0052361)	49.95	0.0294		triglyceride transport (GO:0034197)	43.85	0.028		cardiac muscle cell differentiation (GO:0055007)	7.7	0.0289
catabolism by host of symbiont macromolecule (GO:0052360)	49.95	0.0294		acylglycerol transport (GO:0034196)	43.85	0.028		regulation of protein dephosphorylation (GO:0035304)	7.7	0.0289
metabolism of macromolecule in other organism involved in symbiotic interaction (GO:0052229)	49.95	0.0294		regulation of antigen processing and presentation of peptide antigen (GO:0002583)	43.85	0.028		regulation of proteolysis involved in cellular protein catabolic process (GO:1903050)	4.53	0.0293
catabolism of substance in other organism involved in symbiotic interaction (GO:0052227)	49.95	0.0294		regulation of neutrophil differentiation (GO:0045658)	43.85	0.028		regulation of cellular response to oxidative stress (GO:1900407)	7.51	0.0302
metabolism of substance in other organism involved in symbiotic interaction (GO:0052214)	49.95	0.0294		antigen processing and presentation of endogenous peptide antigen via MHC class I via ER pathway (GO:0002484)	43.85	0.028		response to endogenous stimulus (GO:0009719)	2.31	0.0308
positive regulation of male germ cell proliferation (GO:2000256)	49.95	0.0294		antigen processing and presentation of endogenous peptide antigen via MHC class Ib (GO:0002476)	43.85	0.028		regulation of protein catabolic process (GO:0042176)	3.36	0.0314
positive regulation of germ cell proliferation (GO:1905938)	49.95	0.0294		regulation of activation of membrane attack complex (GO:0001969)	43.85	0.028		maintenance of location in cell (GO:0051651)	7.33	0.0316
negative regulation of endothelial cell development (GO:1901551)	49.95	0.0294		positive regulation of protein K63-linked ubiquitination (GO:1902523)	43.85	0.028		cellular defense response (GO:0006968)	34.21	0.0319
positive regulation of mitophagy (GO:1901526)	49.95	0.0294		cellular response to diacyl bacterial lipopeptide (GO:0071726)	43.85	0.028		regulation of glomerular mesangial cell proliferation (GO:0072124)	34.21	0.0319
glyoxylate cycle (GO:0006097)	49.95	0.0294		response to diacyl bacterial lipopeptide (GO:0071724)	43.85	0.028		cell proliferation involved in kidney development (GO:0072111)	34.21	0.0319
membrane repolarization during ventricular cardiac muscle cell action potential (GO:0098915)	49.95	0.0294		negative regulation of apoptotic process involved in morphogenesis (GO:1902338)	43.85	0.028		embryonic process involved in female pregnancy (GO:0060136)	34.21	0.0319
cell wall disruption in other organism (GO:0044278)	49.95	0.0294		hyaloid vascular plexus regression (GO:1990384)	43.85	0.028		positive regulation of integrin-mediated signaling pathway (GO:2001046)	34.21	0.0319
myoblast development (GO:0048627)	49.95	0.0294		central nervous system myelin maintenance (GO:0032286)	43.85	0.028		positive regulation of cell proliferation involved in kidney development (GO:1901724)	34.21	0.0319
negative regulation of intracellular transport of viral material (GO:1901253)	49.95	0.0294		PERK-mediated unfolded protein response (GO:0036499)	43.85	0.028		negative regulation of collateral sprouting (GO:0048671)	34.21	0.0319
positive regulation of receptor-mediated endocytosis involved in cholesterol transport (GO:1905602)	49.95	0.0294		negative regulation of lipoprotein metabolic process (GO:0050748)	43.85	0.028		modification of postsynaptic actin cytoskeleton (GO:0098885)	34.21	0.0319
regulation of low-density lipoprotein particle receptor binding (GO:1905595)	49.95	0.0294		detection of virus (GO:0009597)	43.85	0.028		endothelial cell chemotaxis (GO:0035767)	34.21	0.0319
positive regulation of low-density lipoprotein particle clearance (GO:1905581)	49.95	0.0294		establishment or maintenance of microtubule cytoskeleton polarity (GO:0030951)	43.85	0.028		activation of MAPKKK activity (GO:0000185)	34.21	0.0319
multi-organism catabolic process (GO:0044035)	49.95	0.0294		negative regulation of apoptotic process involved in development (GO:1904746)	43.85	0.028		negative regulation of cell cycle (GO:0045786)	3.35	0.032
nuclear-transcribed mRNA catabolic process, endonucleolytic cleavage-dependent decay (GO:0000294)	49.95	0.0294		regulation of protein K48-linked ubiquitination (GO:0061945)	43.85	0.028		regulation of cellular amide metabolic process (GO:0034248)	3.35	0.032
peptidyl-cysteine S-trans-nitrosylation (GO:0035606)	49.95	0.0294		positive regulation of transcription from RNA polymerase II promoter in response to oxidative stress (GO:0036091)	43.85	0.028		nucleobase-containing compound metabolic process (GO:0006139)	1.84	0.0321
lipopolysaccharide transport (GO:0015920)	49.95	0.0294		long-chain fatty acid import across plasma membrane (GO:0015911)	43.85	0.028		positive regulation of proteasomal ubiquitin-dependent protein catabolic process (GO:0032436)	7.24	0.0323
protein targeting to lysosome involved in chaperone-mediated autophagy (GO:0061740)	49.95	0.0294		regulation of intracellular mRNA localization (GO:1904580)	43.85	0.028		regulation of cellular component size (GO:0032535)	3.32	0.0328
siderophore transport (GO:0015891)	49.95	0.0294		cytosol to endoplasmic reticulum transport (GO:0046967)	43.85	0.028		osteoblast differentiation (GO:0001649)	7.16	0.0329
phenylalanine transport (GO:0015823)	49.95	0.0294		protection from natural killer cell mediated cytotoxicity (GO:0042270)	43.85	0.028		positive regulation of adaptive immune response based on somatic recombination of immune receptors built from immunoglobulin superfamily domains (GO:0002824)	7.16	0.0329
negative regulation of matrix metallopeptidase secretion (GO:1904465)	49.95	0.0294		positive regulation of extracellular exosome assembly (GO:1903553)	43.85	0.028		negative regulation of kinase activity (GO:0033673)	4.32	0.0331
pri-miRNA transcription by RNA polymerase II (GO:0061614)	49.95	0.0294		spongiotrophoblast differentiation (GO:0060708)	43.85	0.028		rhythmic process (GO:0048511)	4.3	0.0334
regulation of complement activation, classical pathway (GO:0030450)	49.95	0.0294		positive regulation of complement activation (GO:0045917)	43.85	0.028		regulation of response to stimulus (GO:0048583)	1.64	0.0335
vitamin D catabolic process (GO:0042369)	49.95	0.0294		muscular septum morphogenesis (GO:0003150)	43.85	0.028		positive regulation of myeloid cell differentiation (GO:0045639)	7.08	0.0336
regulation of polynucleotide adenylyltransferase activity (GO:1904245)	49.95	0.0294		regulation of extrinsic apoptotic signaling pathway in absence of ligand (GO:2001239)	7.97	0.028		regeneration (GO:0031099)	7.08	0.0336
epicardium-derived cardiac fibroblast cell development (GO:0060939)	49.95	0.0294		regulation of release of cytochrome c from mitochondria (GO:0090199)	7.97	0.028		reactive oxygen species metabolic process (GO:0072593)	7.08	0.0336
epicardium-derived cardiac fibroblast cell differentiation (GO:0060938)	49.95	0.0294		regulation of lipid storage (GO:0010883)	7.97	0.028		behavior (GO:0007610)	2.77	0.0341
cardiac fibroblast cell development (GO:0060936)	49.95	0.0294		trabecula morphogenesis (GO:0061383)	7.97	0.028		cellular response to endogenous stimulus (GO:0071495)	2.47	0.0341
cardiac fibroblast cell differentiation (GO:0060935)	49.95	0.0294		cellular response to glucose starvation (GO:0042149)	7.97	0.028		protein import into nucleus (GO:0006606)	7	0.0343
thymocyte migration (GO:0072679)	49.95	0.0294		blood vessel morphogenesis (GO:0048514)	2.62	0.028		lysosomal transport (GO:0007041)	7	0.0343
enkephalin processing (GO:0034230)	49.95	0.0294		lymphocyte mediated immunity (GO:0002449)	4.66	0.0282		modulation of process of other organism (GO:0035821)	7	0.0343
negative regulation of transmembrane transport (GO:0034763)	3.51	0.0298		positive regulation of lipid localization (GO:1905954)	4.66	0.0282		positive regulation of lymphocyte mediated immunity (GO:0002708)	7	0.0343
negative regulation of protein catabolic process (GO:0042177)	3.51	0.0298		regulation of cellular response to transforming growth factor beta stimulus (GO:1903844)	4.66	0.0282		positive regulation of oxidative stress-induced neuron death (GO:1903223)	30.79	0.0351
positive regulation of actin filament bundle assembly (GO:0032233)	4.61	0.0299		positive regulation of endocytosis (GO:0045807)	4.66	0.0282		chaperone-mediated protein transport (GO:0072321)	30.79	0.0351
cellular response to biotic stimulus (GO:0071216)	2.94	0.0302		angiogenesis (GO:0001525)	2.95	0.0285		antigen processing and presentation of endogenous peptide antigen (GO:0002483)	30.79	0.0351
positive regulation of catalytic activity (GO:0043085)	1.72	0.0302		negative regulation of cellular macromolecule biosynthetic process (GO:2000113)	1.84	0.0285		cellular response to iron ion (GO:0071281)	30.79	0.0351
cellular response to transforming growth factor beta stimulus (GO:0071560)	3.47	0.0307		regulation of cellular process (GO:0050794)	1.21	0.0286		positive regulation of cell aging (GO:0090343)	30.79	0.0351
cellular glucose homeostasis (GO:0001678)	4.54	0.0311		positive regulation of cell population proliferation (GO:0008284)	2.09	0.0288		Rap protein signal transduction (GO:0032486)	30.79	0.0351
regulation of keratinocyte differentiation (GO:0045616)	7.68	0.0312		response to amino acid starvation (GO:1990928)	7.8	0.0291		pigment granule maturation (GO:0048757)	30.79	0.0351
regulation of production of small RNA involved in gene silencing by RNA (GO:0070920)	7.68	0.0312		regulation of transcription from RNA polymerase II promoter in response to stress (GO:0043618)	7.8	0.0291		negative regulation of triglyceride metabolic process (GO:0090209)	30.79	0.0351
platelet aggregation (GO:0070527)	7.68	0.0312		post-transcriptional gene silencing by RNA (GO:0035194)	7.8	0.0291		endosome to pigment granule transport (GO:0043485)	30.79	0.0351
negative regulation of protein tyrosine kinase activity (GO:0061099)	7.68	0.0312		aromatic compound biosynthetic process (GO:0019438)	2.21	0.0292		anoikis (GO:0043276)	30.79	0.0351
external encapsulating structure organization (GO:0045229)	2.58	0.0313		cellular cation homeostasis (GO:0030003)	2.37	0.0293		endosome to melanosome transport (GO:0035646)	30.79	0.0351
positive regulation of DNA-binding transcription factor activity (GO:0051091)	2.58	0.0313		cellular response to transforming growth factor beta stimulus (GO:0071560)	4.58	0.0294		regulation of protein complex stability (GO:0061635)	30.79	0.0351
extracellular matrix organization (GO:0030198)	2.58	0.0313		mRNA catabolic process (GO:0006402)	4.58	0.0294		antigen processing and presentation of endogenous peptide antigen via MHC class I (GO:0019885)	30.79	0.0351
positive regulation of cellular catabolic process (GO:0031331)	2.2	0.0316		epithelial cell differentiation (GO:0030855)	2.59	0.0298		regulation of tau-protein kinase activity (GO:1902947)	30.79	0.0351
extracellular structure organization (GO:0043062)	2.57	0.0319		cell projection organization (GO:0030030)	0.17	0.0301		regulation of response to oxidative stress (GO:1902882)	6.84	0.0357
positive regulation of transport (GO:0051050)	1.76	0.032		RNA stabilization (GO:0043489)	7.63	0.0303		protein-containing complex disassembly (GO:0032984)	6.77	0.0364
negative regulation of NF-kappaB transcription factor activity (GO:0032088)	4.47	0.0322		regulation of gene silencing by miRNA (GO:0060964)	7.63	0.0303		muscle cell differentiation (GO:0042692)	4.12	0.037
negative regulation of epithelial cell migration (GO:0010633)	4.47	0.0322		negative regulation of macromolecule biosynthetic process (GO:0010558)	1.82	0.0303		myeloid cell differentiation (GO:0030099)	4.12	0.037
leukocyte migration (GO:0050900)	2.89	0.0322		regulation of proteolysis involved in cellular protein catabolic process (GO:1903050)	3.44	0.0305		nuclear-transcribed mRNA catabolic process (GO:0000956)	6.69	0.0372
regulation of protein modification process (GO:0031399)	1.59	0.0322		regulation of endocytosis (GO:0030100)	3.44	0.0305		import into nucleus (GO:0051170)	6.69	0.0372
response to hormone (GO:0009725)	2.06	0.0323		macrophage activation (GO:0042116)	7.46	0.0314		positive regulation of protein binding (GO:0032092)	6.62	0.0379
cellular process (GO:0009987)	1.1	0.0328		positive regulation of proteolysis involved in cellular protein catabolic process (GO:1903052)	4.46	0.0314		positive regulation of adaptive immune response (GO:0002821)	6.62	0.0379
inflammatory response to antigenic stimulus (GO:0002437)	7.4	0.0333		negative regulation of inflammatory response (GO:0050728)	4.46	0.0314		negative regulation of erythrocyte differentiation (GO:0045647)	27.99	0.0382
regulation of endoplasmic reticulum stress-induced intrinsic apoptotic signaling pathway (GO:1902235)	7.4	0.0333		gene silencing (GO:0016458)	4.46	0.0314		locomotor rhythm (GO:0045475)	27.99	0.0382
regulation of ruffle assembly (GO:1900027)	7.4	0.0333		response to extracellular stimulus (GO:0009991)	2.88	0.0314		protein mono-ADP-ribosylation (GO:0140289)	27.99	0.0382
regulation of signal transduction by p53 class mediator (GO:1901796)	4.41	0.0334		cellular response to organic substance (GO:0071310)	1.72	0.0316		negative regulation of translation, ncRNA-mediated (GO:0040033)	27.99	0.0382
regulation of metabolic process (GO:0019222)	1.23	0.0334		epithelium development (GO:0060429)	2.03	0.0317		positive regulation of transcription from RNA polymerase II promoter in response to endoplasmic reticulum stress (GO:1990440)	27.99	0.0382
positive regulation of developmental process (GO:0051094)	1.65	0.0338		regulation of response to DNA damage stimulus (GO:2001020)	3.39	0.0319		negative regulation of protein autophosphorylation (GO:0031953)	27.99	0.0382
cellular response to leukemia inhibitory factor (GO:1990830)	3.36	0.034		positive regulation of protein-containing complex assembly (GO:0031334)	3.39	0.0319		dendrite self-avoidance (GO:0070593)	27.99	0.0382
regulation of mitochondrion organization (GO:0010821)	3.36	0.034		positive regulation of neuron death (GO:1901216)	4.42	0.032		amyloid fibril formation (GO:1990000)	27.99	0.0382
regulation of mRNA catabolic process (GO:0061013)	3.36	0.034		intrinsic apoptotic signaling pathway by p53 class mediator (GO:0072332)	7.31	0.0326		positive regulation of mitochondrial outer membrane permeabilization involved in apoptotic signaling pathway (GO:1901030)	27.99	0.0382
negative regulation of immune effector process (GO:0002698)	3.36	0.034		antimicrobial humoral immune response mediated by antimicrobial peptide (GO:0061844)	7.31	0.0326		protein auto-ADP-ribosylation (GO:0070213)	27.99	0.0382
heart development (GO:0007507)	2.03	0.0341		cellular ion homeostasis (GO:0006873)	2.32	0.0326		cellular pigment accumulation (GO:0043482)	27.99	0.0382
biological process involved in interaction with host (GO:0051701)	4.34	0.0346		humoral immune response (GO:0006959)	4.39	0.0327		pigment accumulation (GO:0043476)	27.99	0.0382
response to transforming growth factor beta (GO:0071559)	3.33	0.0349		response to transforming growth factor beta (GO:0071559)	4.39	0.0327		miRNA mediated inhibition of translation (GO:0035278)	27.99	0.0382
response to leukemia inhibitory factor (GO:1990823)	3.33	0.0349		regulation of molecular function (GO:0065009)	1.58	0.0327		regulation of type B pancreatic cell proliferation (GO:0061469)	27.99	0.0382
cardiac ventricle development (GO:0003231)	3.33	0.0349		peptide biosynthetic process (GO:0043043)	2.84	0.0329		regulation of translation, ncRNA-mediated (GO:0045974)	27.99	0.0382
activation of immune response (GO:0002253)	2.82	0.0349		respiratory burst involved in defense response (GO:0002679)	35.08	0.0335		regulation of secondary heart field cardioblast proliferation (GO:0003266)	27.99	0.0382
regulation of autophagy (GO:0010506)	2.51	0.0353		positive regulation of toll-like receptor 7 signaling pathway (GO:0034157)	35.08	0.0335		negative regulation of protein polyubiquitination (GO:1902915)	27.99	0.0382
extracellular matrix assembly (GO:0085029)	7.14	0.0354		regulation of toll-like receptor 7 signaling pathway (GO:0034155)	35.08	0.0335		cellular response to granulocyte macrophage colony-stimulating factor stimulus (GO:0097011)	27.99	0.0382
negative regulation of protein transport (GO:0051224)	3.3	0.0358		osteoblast proliferation (GO:0033687)	35.08	0.0335		cellular response to cytokine stimulus (GO:0071345)	2.68	0.0385
positive regulation of autophagy (GO:0010508)	3.3	0.0358		definitive erythrocyte differentiation (GO:0060318)	35.08	0.0335		negative regulation of intrinsic apoptotic signaling pathway (GO:2001243)	6.55	0.0386
cardiac chamber morphogenesis (GO:0003206)	3.3	0.0358		antigen processing and presentation of peptide antigen via MHC class Ib (GO:0002428)	35.08	0.0335		regulation of mRNA splicing, via spliceosome (GO:0048024)	6.55	0.0386
ubiquitin-dependent ERAD pathway (GO:0030433)	4.28	0.0359		oviduct development (GO:0060066)	35.08	0.0335		maintenance of protein location (GO:0045185)	6.48	0.0393
positive regulation of cellular protein metabolic process (GO:0032270)	1.61	0.0359		histone H3-K27 demethylation (GO:0071557)	35.08	0.0335		embryonic placenta development (GO:0001892)	6.41	0.0401
regulation of protein transport (GO:0051223)	2	0.0363		asparagine metabolic process (GO:0006528)	35.08	0.0335		regulation of fibroblast proliferation (GO:0048145)	6.41	0.0401
positive regulation of binding (GO:0051099)	2.79	0.0364		positive regulation of apoptotic cell clearance (GO:2000427)	35.08	0.0335		macromolecule catabolic process (GO:0009057)	2.36	0.0407
regulation of multicellular organismal development (GO:2000026)	1.6	0.0364		regulation of apoptotic cell clearance (GO:2000425)	35.08	0.0335		nucleobase-containing compound catabolic process (GO:0034655)	3.96	0.0408
signal transduction by p53 class mediator (GO:0072331)	4.22	0.0371		regulation of keratinocyte apoptotic process (GO:1902172)	35.08	0.0335		DNA damage response, signal transduction by p53 class mediator resulting in transcription of p21 class mediator (GO:0006978)	25.65	0.0413
iron ion homeostasis (GO:0055072)	4.22	0.0371		regulation of removal of superoxide radicals (GO:2000121)	35.08	0.0335		negative regulation by host of viral transcription (GO:0043922)	25.65	0.0413
negative regulation of defense response (GO:0031348)	2.78	0.0371		negative regulation of mitochondrial calcium ion concentration (GO:0051562)	35.08	0.0335		mesodermal cell differentiation (GO:0048333)	25.65	0.0413
mRNA metabolic process (GO:0016071)	1.99	0.0372		lipid transport across blood-brain barrier (GO:1990379)	35.08	0.0335		positive regulation of autophagy of mitochondrion in response to mitochondrial depolarization (GO:1904925)	25.65	0.0413
regulation of biological quality (GO:0065008)	1.33	0.0374		positive regulation of translation in response to endoplasmic reticulum stress (GO:0036493)	35.08	0.0335		excitatory synapse assembly (GO:1904861)	25.65	0.0413
negative regulation of RNA splicing (GO:0033119)	6.89	0.0376		lens fiber cell morphogenesis (GO:0070309)	35.08	0.0335		nuclear-transcribed mRNA poly(A) tail shortening (GO:0000289)	25.65	0.0413
chaperone cofactor-dependent protein refolding (GO:0051085)	6.89	0.0376		ventricular cardiac muscle cell development (GO:0055015)	35.08	0.0335		positive regulation of hormone biosynthetic process (GO:0046886)	25.65	0.0413
detection of biotic stimulus (GO:0009595)	6.89	0.0376		intestinal cholesterol absorption (GO:0030299)	35.08	0.0335		positive regulation of production of miRNAs involved in gene silencing by miRNA (GO:1903800)	25.65	0.0413
positive regulation of transforming growth factor beta receptor signaling pathway (GO:0030511)	6.89	0.0376		chromosome attachment to the nuclear envelope (GO:0097240)	35.08	0.0335		antigen processing and presentation of endogenous antigen (GO:0019883)	25.65	0.0413
positive regulation of cellular response to transforming growth factor beta stimulus (GO:1903846)	6.89	0.0376		positive regulation of hypersensitivity (GO:0002885)	35.08	0.0335		keratinocyte development (GO:0003334)	25.65	0.0413
peptide biosynthetic process (GO:0043043)	2.26	0.0381		positive regulation of tau-protein kinase activity (GO:1902949)	35.08	0.0335		actin filament depolymerization (GO:0030042)	25.65	0.0413
response to lipid (GO:0033993)	1.97	0.0382		regulation of posttranscriptional gene silencing (GO:0060147)	7.16	0.0338		regulation of cardioblast proliferation (GO:0003264)	25.65	0.0413
regulation of heart rate by chemical signal (GO:0003062)	33.3	0.0391		negative regulation of mRNA catabolic process (GO:1902373)	7.16	0.0338		branching involved in labyrinthine layer morphogenesis (GO:0060670)	25.65	0.0413
negative regulation by symbiont of host apoptotic process (GO:0033668)	33.3	0.0391		negative regulation of smooth muscle cell proliferation (GO:0048662)	7.16	0.0338		response to granulocyte macrophage colony-stimulating factor (GO:0097012)	25.65	0.0413
negative regulation of integrin activation (GO:0033624)	33.3	0.0391		chaperone-mediated protein folding (GO:0061077)	7.16	0.0338		regulation of cellular protein catabolic process (GO:1903362)	3.93	0.0417
dATP catabolic process (GO:0046061)	33.3	0.0391		regulation of plasma membrane bounded cell projection organization (GO:0120035)	< 0.01	0.0338		positive regulation of ubiquitin-dependent protein catabolic process (GO:2000060)	6.22	0.0423
regulation of calcium import into the mitochondrion (GO:0110097)	33.3	0.0391		regulation of cell projection organization (GO:0031344)	< 0.01	0.0338		cellular biosynthetic process (GO:0044249)	1.88	0.0423
negative regulation of nuclear-transcribed mRNA poly(A) tail shortening (GO:0060212)	33.3	0.0391		response to virus (GO:0009615)	3.31	0.0343		regulation of neural precursor cell proliferation (GO:2000177)	6.16	0.0431
plasma cell differentiation (GO:0002317)	33.3	0.0391		response to topologically incorrect protein (GO:0035966)	4.28	0.0348		epithelial cell differentiation (GO:0030855)	3.03	0.0436
selenium compound metabolic process (GO:0001887)	33.3	0.0391		regulation of DNA-templated transcription in response to stress (GO:0043620)	7.02	0.0351		posttranscriptional regulation of gene expression (GO:0010608)	3.03	0.0436
negative regulation of receptor catabolic process (GO:2000645)	33.3	0.0391		posttranscriptional gene silencing (GO:0016441)	7.02	0.0351		negative regulation of response to stimulus (GO:0048585)	1.97	0.0439
positive regulation of miRNA catabolic process (GO:2000627)	33.3	0.0391		regulation of gene silencing by RNA (GO:0060966)	7.02	0.0351		regulation of cell proliferation involved in kidney development (GO:1901722)	23.68	0.0444
regulation of miRNA catabolic process (GO:2000625)	33.3	0.0391		labyrinthine layer development (GO:0060711)	7.02	0.0351		maintenance of synapse structure (GO:0099558)	23.68	0.0444
vacuolar protein processing (GO:0006624)	33.3	0.0391		negative regulation of molecular function (GO:0044092)	1.98	0.0355		regulation of autophagy of mitochondrion in response to mitochondrial depolarization (GO:1904923)	23.68	0.0444
fusion of virus membrane with host plasma membrane (GO:0019064)	33.3	0.0391		RNA metabolic process (GO:0016070)	1.87	0.0359		modification of postsynaptic structure (GO:0099010)	23.68	0.0444
multi-organism membrane fusion (GO:0044800)	33.3	0.0391		regulation of cold-induced thermogenesis (GO:0120161)	4.21	0.0362		DNA damage response, signal transduction resulting in transcription (GO:0042772)	23.68	0.0444
copper ion export (GO:0060003)	33.3	0.0391		positive regulation of wound healing (GO:0090303)	6.88	0.0363		hydrogen peroxide catabolic process (GO:0042744)	23.68	0.0444
ventricular cardiac muscle cell membrane repolarization (GO:0099625)	33.3	0.0391		positive regulation of DNA binding (GO:0043388)	6.88	0.0363		intracellular estrogen receptor signaling pathway (GO:0030520)	23.68	0.0444
dGTP catabolic process (GO:0006203)	33.3	0.0391		wound healing (GO:0042060)	3.25	0.0364		positive regulation of ruffle assembly (GO:1900029)	23.68	0.0444
protein targeting to vacuole involved in autophagy (GO:0071211)	33.3	0.0391		regulation of endothelial cell proliferation (GO:0001936)	4.18	0.0369		regulation of transcription from RNA polymerase II promoter in response to hypoxia (GO:0061418)	23.68	0.0444
positive regulation of peptidyl-cysteine S-nitrosylation (GO:2000170)	33.3	0.0391		eye development (GO:0001654)	2.75	0.0369		monocyte differentiation (GO:0030224)	23.68	0.0444
negative regulation by symbiont of host programmed cell death (GO:0052041)	33.3	0.0391		negative regulation of lymphocyte differentiation (GO:0045620)	6.75	0.0376		spongiotrophoblast layer development (GO:0060712)	23.68	0.0444
proteasome regulatory particle assembly (GO:0070682)	33.3	0.0391		regulation of alternative mRNA splicing, via spliceosome (GO:0000381)	6.75	0.0376		regulation of protein folding (GO:1903332)	23.68	0.0444
positive regulation of intracellular cholesterol transport (GO:0032385)	33.3	0.0391		response to interferon-beta (GO:0035456)	6.75	0.0376		positive regulation of proteasomal protein catabolic process (GO:1901800)	6.04	0.0446
positive regulation of intracellular sterol transport (GO:0032382)	33.3	0.0391		regulation of epithelial cell differentiation (GO:0030856)	4.14	0.0376		positive regulation of smooth muscle cell proliferation (GO:0048661)	5.98	0.0454
positive regulation of intracellular lipid transport (GO:0032379)	33.3	0.0391		visual system development (GO:0150063)	2.72	0.0382		mitotic cell cycle checkpoint (GO:0007093)	5.92	0.0462
regulation of intracellular transport of viral material (GO:1901252)	33.3	0.0391		cellular response to fibroblast growth factor stimulus (GO:0044344)	6.62	0.0389		positive regulation of cell differentiation (GO:0045597)	2.29	0.0465
leucine import across plasma membrane (GO:0098713)	33.3	0.0391		negative regulation of cardiac muscle hypertrophy in response to stress (GO:1903243)	29.23	0.039		regulation of myeloid leukocyte differentiation (GO:0002761)	5.86	0.047
multi-organism metabolic process (GO:0044033)	33.3	0.0391		positive regulation of establishment of endothelial barrier (GO:1903142)	29.23	0.039		positive regulation of leukocyte mediated immunity (GO:0002705)	5.86	0.047
ascending aorta morphogenesis (GO:0035910)	33.3	0.0391		negative regulation of cysteine-type endopeptidase activity involved in apoptotic signaling pathway (GO:2001268)	29.23	0.039		regulation of mitotic cell cycle (GO:0007346)	2.95	0.0472
negative regulation of lysosomal protein catabolic process (GO:1905166)	33.3	0.0391		regulation of protein lipidation (GO:1903059)	29.23	0.039		regulation of monocyte differentiation (GO:0045655)	21.99	0.0475
snRNA pseudouridine synthesis (GO:0031120)	33.3	0.0391		negative regulation of CREB transcription factor activity (GO:0032792)	29.23	0.039		antigen processing and presentation of exogenous peptide antigen (GO:0002478)	21.99	0.0475
positive regulation of intracellular mRNA localization (GO:1904582)	33.3	0.0391		cellular response to bacterial lipopeptide (GO:0071221)	29.23	0.039		dentate gyrus development (GO:0021542)	21.99	0.0475
regulation of glucocorticoid mediated signaling pathway (GO:1900169)	33.3	0.0391		cellular response to bacterial lipoprotein (GO:0071220)	29.23	0.039		regulation of integrin-mediated signaling pathway (GO:2001044)	21.99	0.0475
negative regulation of nuclear-transcribed mRNA catabolic process, deadenylation-dependent decay (GO:1900152)	33.3	0.0391		positive regulation of endothelial cell development (GO:1901552)	29.23	0.039		negative regulation of viral transcription (GO:0032897)	21.99	0.0475
late endosomal microautophagy (GO:0061738)	33.3	0.0391		negative regulation of fatty acid beta-oxidation (GO:0031999)	29.23	0.039		3'-UTR-mediated mRNA stabilization (GO:0070935)	21.99	0.0475
positive regulation of vitamin D 24-hydroxylase activity (GO:0010980)	33.3	0.0391		cholesterol import (GO:0070508)	29.23	0.039		positive regulation of extrinsic apoptotic signaling pathway via death domain receptors (GO:1902043)	21.99	0.0475
regulation of vitamin D 24-hydroxylase activity (GO:0010979)	33.3	0.0391		intestinal lipid absorption (GO:0098856)	29.23	0.039		positive regulation of phosphoprotein phosphatase activity (GO:0032516)	21.99	0.0475
regulation of non-membrane spanning protein tyrosine kinase activity (GO:1903995)	33.3	0.0391		response to bacterial lipopeptide (GO:0070339)	29.23	0.039		regulation of translation in response to stress (GO:0043555)	21.99	0.0475
cellular response to sodium arsenite (GO:1903936)	33.3	0.0391		nuclear-transcribed mRNA catabolic process, deadenylation-independent decay (GO:0031086)	29.23	0.039		positive regulation of DNA damage response, signal transduction by p53 class mediator (GO:0043517)	21.99	0.0475
adenylate cyclase-activating adrenergic receptor signaling pathway involved in heart process (GO:0086023)	33.3	0.0391		copper ion transmembrane transport (GO:0035434)	29.23	0.039		negative regulation of tyrosine phosphorylation of STAT protein (GO:0042532)	21.99	0.0475
sequestering of iron ion (GO:0097577)	33.3	0.0391		regulation of phosphate transport (GO:0010966)	29.23	0.039		eyelid development in camera-type eye (GO:0061029)	21.99	0.0475
negative regulation of protein catabolic process in the vacuole (GO:1904351)	33.3	0.0391		sterol import (GO:0035376)	29.23	0.039		negative regulation of dendritic spine development (GO:0061000)	21.99	0.0475
membrane fusion involved in viral entry into host cell (GO:0039663)	33.3	0.0391		negative regulation of protein export from nucleus (GO:0046826)	29.23	0.039		synapse organization (GO:0050808)	3.71	0.048
L-leucine import across plasma membrane (GO:1903801)	33.3	0.0391		mature ribosome assembly (GO:0042256)	29.23	0.039		cardiocyte differentiation (GO:0035051)	5.75	0.0485
negative regulation of iron ion transmembrane transport (GO:0034760)	33.3	0.0391		regulation of extracellular exosome assembly (GO:1903551)	29.23	0.039		regulation of MAPK cascade (GO:0043408)	2.51	0.049
L-alanine import across plasma membrane (GO:1904273)	33.3	0.0391		osteoclast fusion (GO:0072675)	29.23	0.039		myeloid leukocyte differentiation (GO:0002573)	5.7	0.0493
negative regulation of iron ion transport (GO:0034757)	33.3	0.0391		positive regulation of bicellular tight junction assembly (GO:1903348)	29.23	0.039		cellular nitrogen compound catabolic process (GO:0044270)	3.65	0.0499
positive regulation of substrate-dependent cell migration, cell attachment to substrate (GO:1904237)	33.3	0.0391		sensory system development (GO:0048880)	2.71	0.039
regulation of substrate-dependent cell migration, cell attachment to substrate (GO:1904235)	33.3	0.0391		positive regulation of programmed cell death (GO:0043068)	2.22	0.0395
regulation of cytolysis (GO:0042268)	33.3	0.0391		cytokine production (GO:0001816)	4.05	0.0398
positive regulation of lysosomal membrane permeability (GO:0097214)	33.3	0.0391		MAPK cascade (GO:0000165)	4.05	0.0398
epicardial cell to mesenchymal cell transition (GO:0003347)	33.3	0.0391		receptor internalization (GO:0031623)	6.5	0.0401
insulin processing (GO:0030070)	33.3	0.0391		positive regulation of reactive oxygen species biosynthetic process (GO:1903428)	6.5	0.0401
positive regulation of necroptotic process (GO:0060545)	33.3	0.0391		cell surface receptor signaling pathway (GO:0007166)	1.72	0.0409
peptide metabolic process (GO:0006518)	2.17	0.0391		JNK cascade (GO:0007254)	6.38	0.0415
regulation of anion transport (GO:0044070)	1.79	0.0393		response to fibroblast growth factor (GO:0071774)	6.38	0.0415
negative regulation of translation (GO:0017148)	3.2	0.0394		regulation of response to external stimulus (GO:0032101)	2.07	0.0416
positive regulation of cell-substrate adhesion (GO:0010811)	3.2	0.0394		positive regulation of kinase activity (GO:0033674)	2.38	0.0417
developmental process (GO:0032502)	1.27	0.0395		positive regulation of receptor-mediated endocytosis (GO:0048260)	6.26	0.0428
defense response to Gram-positive bacterium (GO:0050830)	4.11	0.0397		muscle organ development (GO:0007517)	3.06	0.0434
positive regulation of gene silencing by miRNA (GO:2000637)	6.66	0.0399		negative regulation of endopeptidase activity (GO:0010951)	3.9	0.0436
negative regulation of endothelial cell apoptotic process (GO:2000352)	6.66	0.0399		negative regulation of intracellular transport (GO:0032387)	6.15	0.0441
cardiac muscle tissue growth (GO:0055017)	6.66	0.0399		cardiac cell development (GO:0055006)	6.15	0.0441
positive regulation of Rho protein signal transduction (GO:0035025)	6.66	0.0399		plasma membrane bounded cell projection organization (GO:0120036)	0.18	0.0442
protein complex oligomerization (GO:0051259)	2.71	0.0401		positive regulation of MAPK cascade (GO:0043410)	2.34	0.0444
negative regulation of establishment of protein localization (GO:1904950)	3.17	0.0404		negative regulation of natural killer cell activation (GO:0032815)	25.06	0.0445
negative regulation of response to external stimulus (GO:0032102)	2.23	0.0409		positive regulation of oxidative stress-induced intrinsic apoptotic signaling pathway (GO:1902177)	25.06	0.0445
negative regulation of cellular protein catabolic process (GO:1903363)	4.05	0.041		response to bacterial lipoprotein (GO:0032493)	25.06	0.0445
positive regulation of response to biotic stimulus (GO:0002833)	3.15	0.0414		positive regulation of inclusion body assembly (GO:0090261)	25.06	0.0445
positive regulation of posttranscriptional gene silencing (GO:0060148)	6.45	0.0422		synapse pruning (GO:0098883)	25.06	0.0445
activation of innate immune response (GO:0002218)	6.45	0.0422		positive regulation of vascular associated smooth muscle cell apoptotic process (GO:1905461)	25.06	0.0445
endoderm formation (GO:0001706)	6.45	0.0422		positive regulation of cholesterol storage (GO:0010886)	25.06	0.0445
regulation of necrotic cell death (GO:0010939)	6.45	0.0422		microglial cell proliferation (GO:0061518)	25.06	0.0445
regulation of keratinocyte proliferation (GO:0010837)	6.45	0.0422		macrophage proliferation (GO:0061517)	25.06	0.0445
DNA damage response, signal transduction by p53 class mediator (GO:0030330)	6.45	0.0422		amyloid-beta clearance by cellular catabolic process (GO:0150094)	25.06	0.0445
regulation of humoral immune response (GO:0002920)	6.45	0.0422		regulation of adipose tissue development (GO:1904177)	25.06	0.0445
generation of precursor metabolites and energy (GO:0006091)	2.4	0.0423		negative regulation of cardiac muscle adaptation (GO:0010616)	25.06	0.0445
immune system development (GO:0002520)	1.82	0.0432		protein localization to cytoplasmic stress granule (GO:1903608)	25.06	0.0445
regulation of interleukin-6 production (GO:0032675)	3.1	0.0433		positive regulation of acute inflammatory response to antigenic stimulus (GO:0002866)	25.06	0.0445
negative regulation of protein-containing complex assembly (GO:0031333)	3.1	0.0433		regulation of epithelial cell proliferation (GO:0050678)	2.6	0.0448
positive regulation of cellular metabolic process (GO:0031325)	1.36	0.0433		positive regulation of DNA-binding transcription factor activity (GO:0051091)	3.02	0.0451
regulation of cell adhesion (GO:0030155)	1.82	0.0435		positive regulation of cell-matrix adhesion (GO:0001954)	6.05	0.0455
mononuclear cell migration (GO:0071674)	3.94	0.0437		triglyceride metabolic process (GO:0006641)	6.05	0.0455
regulation of reactive oxygen species metabolic process (GO:2000377)	2.64	0.044		regulation of blood coagulation (GO:0030193)	6.05	0.0455
positive regulation of protein modification by small protein conjugation or removal (GO:1903322)	3.07	0.0443		positive regulation of cellular protein catabolic process (GO:1903364)	3.81	0.046
heart growth (GO:0060419)	6.24	0.0445		regulation of mRNA metabolic process (GO:1903311)	3	0.0463
complement activation (GO:0006956)	6.24	0.0445		cellular response to cytokine stimulus (GO:0071345)	2.14	0.0466
cerebellar Purkinje cell layer development (GO:0021680)	6.24	0.0445		RNA catabolic process (GO:0006401)	3.79	0.0468
negative regulation of mRNA processing (GO:0050686)	6.24	0.0445		negative regulation of RNA catabolic process (GO:1902369)	5.95	0.0469
forebrain neuron development (GO:0021884)	6.24	0.0445		regulation of hemostasis (GO:1900046)	5.95	0.0469
tube morphogenesis (GO:0035239)	1.81	0.0448		regulation of cellular protein catabolic process (GO:1903362)	2.99	0.0469
apoptotic signaling pathway (GO:0097190)	2.36	0.045		regulation of transferase activity (GO:0051338)	1.99	0.0472
vasculogenesis (GO:0001570)	3.89	0.0451		protein folding (GO:0006457)	3.76	0.0476
regulation of cell killing (GO:0031341)	3.89	0.0451		cellular response to lipopolysaccharide (GO:0071222)	3.76	0.0476
regulation of macromolecule metabolic process (GO:0060255)	1.24	0.0455		cellular response to starvation (GO:0009267)	3.76	0.0476
positive regulation of developmental growth (GO:0048639)	2.62	0.0456		regulation of toll-like receptor signaling pathway (GO:0034121)	5.85	0.0482
regulation of peptide transport (GO:0090087)	1.9	0.0456		positive regulation of fat cell differentiation (GO:0045600)	5.85	0.0482
regulation of establishment of protein localization (GO:0070201)	1.9	0.0456		epithelial to mesenchymal transition (GO:0001837)	5.85	0.0482
negative regulation of protein ubiquitination (GO:0031397)	3.84	0.0465		regulation of receptor signaling pathway via JAK-STAT (GO:0046425)	5.85	0.0482
negative regulation of cation transmembrane transport (GO:1904063)	3.84	0.0465		mesenchymal cell differentiation (GO:0048762)	3.73	0.0485
positive regulation of response to endoplasmic reticulum stress (GO:1905898)	6.05	0.0469		positive regulation of protein serine/threonine kinase activity (GO:0071902)	2.95	0.0487
regulation of neutrophil chemotaxis (GO:0090022)	6.05	0.0469		regulation of catabolic process (GO:0009894)	1.97	0.0488
mRNA destabilization (GO:0061157)	6.05	0.0469		positive regulation of NIK/NF-kappaB signaling (GO:1901224)	5.75	0.0496
regulation of cell differentiation (GO:0045595)	1.52	0.0476		regulation of gene silencing (GO:0060968)	5.75	0.0496
transforming growth factor beta receptor signaling pathway (GO:0007179)	3.79	0.0479		cellular metal ion homeostasis (GO:0006875)	2.28	0.0497
formation of primary germ layer (GO:0001704)	3.79	0.0479		regulation of cardiac muscle hypertrophy in response to stress (GO:1903242)	21.93	0.0499
regulation of chemotaxis (GO:0050920)	2.57	0.0481		positive regulation of homotypic cell-cell adhesion (GO:0034112)	21.93	0.0499
regulation of lymphocyte mediated immunity (GO:0002706)	2.98	0.0485		antigen processing and presentation via MHC class Ib (GO:0002475)	21.93	0.0499
positive regulation of MAPK cascade (GO:0043410)	2	0.0485		negative regulation of mesenchymal cell proliferation (GO:0072201)	21.93	0.0499
negative regulation of megakaryocyte differentiation (GO:0045653)	24.98	0.0486		integrated stress response signaling (GO:0140467)	21.93	0.0499
response to ammonium ion (GO:0060359)	24.98	0.0486		p38MAPK cascade (GO:0038066)	21.93	0.0499
positive regulation of heart rate by epinephrine-norepinephrine (GO:0001996)	24.98	0.0486		cellular response to UV-B (GO:0071493)	21.93	0.0499
T cell activation via T cell receptor contact with antigen bound to MHC molecule on antigen presenting cell (GO:0002291)	24.98	0.0486		cellular response to hydroperoxide (GO:0071447)	21.93	0.0499
positive regulation of smooth muscle cell chemotaxis (GO:0071673)	24.98	0.0486		chromatin silencing at telomere (GO:0006348)	21.93	0.0499
connective tissue replacement involved in inflammatory response wound healing (GO:0002248)	24.98	0.0486		positive regulation of histone H3-K9 methylation (GO:0051574)	21.93	0.0499
protein localization to secretory granule (GO:0033366)	24.98	0.0486		locomotion involved in locomotory behavior (GO:0031987)	21.93	0.0499
transformation of host cell by virus (GO:0019087)	24.98	0.0486		response to follicle-stimulating hormone (GO:0032354)	21.93	0.0499
regulation of vacuole fusion, non-autophagic (GO:0032889)	24.98	0.0486		lipid digestion (GO:0044241)	21.93	0.0499
thrombopoietin-mediated signaling pathway (GO:0038163)	24.98	0.0486		regulation of translation in response to endoplasmic reticulum stress (GO:0036490)	21.93	0.0499
negative regulation by host of symbiont molecular function (GO:0052405)	24.98	0.0486		positive regulation of translation in response to stress (GO:0032056)	21.93	0.0499
negative regulation of apoptotic process involved in morphogenesis (GO:1902338)	24.98	0.0486		primary miRNA processing (GO:0031053)	21.93	0.0499
negative regulation of high voltage-gated calcium channel activity (GO:1901842)	24.98	0.0486		O-glycan processing (GO:0016266)	21.93	0.0499
cytolysis by host of symbiont cells (GO:0051838)	24.98	0.0486		endothelial cell activation (GO:0042118)	21.93	0.0499
cytolysis in other organism involved in symbiotic interaction (GO:0051801)	24.98	0.0486		RNA secondary structure unwinding (GO:0010501)	21.93	0.0499
negative regulation of molecular function in other organism involved in symbiotic interaction (GO:0052204)	24.98	0.0486		multinuclear osteoclast differentiation (GO:0072674)	21.93	0.0499
cellular response to mercury ion (GO:0071288)	24.98	0.0486		ventricular compact myocardium morphogenesis (GO:0003223)	21.93	0.0499
elastin metabolic process (GO:0051541)	24.98	0.0486		regulation of oxidative stress-induced neuron intrinsic apoptotic signaling pathway (GO:1903376)	21.93	0.0499
adrenomedullin receptor signaling pathway (GO:1990410)	24.98	0.0486		visceral serous pericardium development (GO:0061032)	21.93	0.0499
negative regulation of molecular function in other organism (GO:0044362)	24.98	0.0486		cation homeostasis (GO:0055080)	2.11	0.0499
regulation of receptor-mediated endocytosis involved in cholesterol transport (GO:1905600)	24.98	0.0486
negative regulation of lipoprotein metabolic process (GO:0050748)	24.98	0.0486
snoRNA guided rRNA pseudouridine synthesis (GO:0000454)	24.98	0.0486
negative regulation of vascular associated smooth muscle cell apoptotic process (GO:1905460)	24.98	0.0486
ascending aorta development (GO:0035905)	24.98	0.0486
positive regulation of cytochrome-c oxidase activity (GO:1904960)	24.98	0.0486
detection of virus (GO:0009597)	24.98	0.0486
negative regulation of apoptotic process involved in development (GO:1904746)	24.98	0.0486
positive regulation of electron transfer activity (GO:1904734)	24.98	0.0486
negative regulation of cardiac muscle contraction (GO:0055118)	24.98	0.0486
regulation of intracellular mRNA localization (GO:1904580)	24.98	0.0486
L-alanine transmembrane transport (GO:1904557)	24.98	0.0486
connective tissue replacement (GO:0097709)	24.98	0.0486
branched-chain amino acid transport (GO:0015803)	24.98	0.0486
positive regulation of programmed necrotic cell death (GO:0062100)	24.98	0.0486
receptor-mediated virion attachment to host cell (GO:0046813)	24.98	0.0486
regulation of iron ion transmembrane transport (GO:0034759)	24.98	0.0486
protection from natural killer cell mediated cytotoxicity (GO:0042270)	24.98	0.0486
protein to membrane docking (GO:0022615)	24.98	0.0486
retinal blood vessel morphogenesis (GO:0061304)	24.98	0.0486
hematopoietic stem cell migration to bone marrow (GO:0097241)	24.98	0.0486
noradrenergic neuron differentiation (GO:0003357)	24.98	0.0486
muscle filament sliding (GO:0030049)	24.98	0.0486
regulation of protein refolding (GO:0061083)	24.98	0.0486
negative regulation of oxidative stress-induced neuron intrinsic apoptotic signaling pathway (GO:1903377)	24.98	0.0486
His-Purkinje system development (GO:0003164)	24.98	0.0486
muscular septum morphogenesis (GO:0003150)	24.98	0.0486
regulation of cell projection organization (GO:0031344)	1.77	0.0486
animal organ development (GO:0048513)	1.37	0.0487
tumor necrosis factor-mediated signaling pathway (GO:0033209)	5.88	0.0494
'de novo' protein folding (GO:0006458)	5.88	0.0494
protein targeting to ER (GO:0045047)	5.88	0.0494
regulation of DNA damage response, signal transduction by p53 class mediator (GO:0043516)	5.88	0.0494
'de novo' posttranslational protein folding (GO:0051084)	5.88	0.0494
negative regulation of response to biotic stimulus (GO:0002832)	3.75	0.0494
negative regulation of secretion by cell (GO:1903531)	2.96	0.0495
