# Supplementary material for: Single-Cell Transcriptional Heterogeneity of Lymphatic Endothelial Cells in Normal and Inflamed Murine Lymph Nodes
Source: Cells. 2021 Jun 2;10(6):1371. doi: 10.3390/cells10061371 (PMC8229892; doi:10.3390/cells10061371)
Supplement: Supplementary file 1 [file cells-10-01371-s001.zip › Table_S3.xlsx]

## Sheet: Supplementary Table 1
Supplementary Table 3
Genes differentially ‘speeded’ between naive and inflamed conditions in all LEC subsets.
Floor		Ceiling		Medulla
Fgf23		Trim25		Pparg
Gnb1l		Pparg		Mmp14
Ell2		Tpd52l2		Luzp1
Ifrd1		Rin2		Snd1
Slc1a5		Fam98a		Rtcb
Grk5		Celf2		Nfix
Sh2b2		Cd36		Gria3
Cd44		Cp		Cp
Nid1		Syn2		Utp20
Igf1r		Bcr		Ralb
Adamts4		Prox1		Gab2
Tgfbr1		Klhl3		Nid1
Itga2		Sqstm1		Celf1
Sqstm1		Cmah		Adcy9
Celsr1		Plcg1		Cd247
Cmah		Cd40		Apc
Sulf1		Crk		Ift43
Rnd3		Myo1b		Rala
Myo1b		Ypel2		Bcr
Ypel2		Utrn		Abca1
Map2k3		Lama4		Sash1
Apaf1		Lims1		Ppfibp1
Pde7b		Arid5b		Cd274
Btbd11		Pde7b		Cmah
Tbk1		Nudt4		Elmo2
Tnip1		Herc4		Crk
Rtn4		Unc5b		Aatf
Nbas		Tbk1		Smyd4
Rock2		Osbpl8		Sec63
Ddx42		Adarb1		Utrn
Susd6		Tnip1		Lama4
Esyt2		Rhbdf2		Igf1
Numb		Nxn		Srgn
Fgf10		Prkch		Tbk1
Ptprg		Susd6		Osbpl8
Vcl		Ccdc88c		Sptbn1
Arhgef3		Pde4d		Nbas
Ednrb		Ptprg		Sec23a
Dab2		Plpp1		Susd6
Sema5a		Arhgef3		Numb
Laptm4b		Mbnl2		Carmil1
Asap1		Pdzd2		Ube2e1
Litaf		Asap1		Ppp3cb
Fgf12		Litaf		Arhgef3
Zbtb11		Zbtb11		Dpysl2
Alcam		Ptk2		Rbm26
Cd200		Alcam		Nipbl
Fstl1		Senp2		Sema5a
Robo1		App		Lrp12
App		Pros1		Enpp2
Crim1		Tbc1d5		Lrch3
Fkbp5		Fbxl17		Mylk
Mib1		Crim1		Hspbap1
Zfp521		Svil		Senp2
Arap3		Zeb1		Usp25
Dpysl3		Sil1		Robo1
Smad4		Zfp521		App
Setbp1		Arap3		Rab12
Nedd4l		Sncaip		Man2a1
Tmem2		Setbp1		Nrxn1
Jak2		Atp9b		Fkbp5
Vti1a		Cd74		Svil
Dnmbp		Gnaq		Zeb1
Slco3a1		Anxa1		Sos1
Rassf3		Tmem2		Cdh2
Rdh10		Jak2		Sil1
Map4k4		Plce1		Zfp521
Tnfrsf11a		Sbds		Arap3
Pam		Inpp5a		Ankhd1
Cd55		Hspa4l		Mbd2
Frmd4a		Rassf3		Sncaip
Dnajc1		Stau2		Atp9b
Pfkfb3		Tram1		Nedd4l
Slc25a25		Klf7		Gnaq
Rbms1		Nop58		Asah2
Stk39		Tnfrsf11a		Vti1a
Itgav		Csrp1		Lcor
Lrrcc1		Atp2b4		Msr1
Ctnnbl1		Fam107b		Flnb
Vcam1		Pip4k2a		Slco3a1
Pdlim5		Psmb7		Nop16
B4galt1		Pfkfb3		Tram1
Jak1		Slc25a25		Agfg1
Osbpl9		Baz2b		Hdac4
Nfia		Pkp4		Tnfrsf11a
Ctps		Pkia		Pam
Slc9a1		Nfatc2		Nr5a2
Ugdh		Lrrcc1		Cd55
Tgfbr3		Itch		Srgap2
Plxna4		Tsc22d2		Mr1
Dusp16		Ahcyl1		Tada1
Herc2		Tspan5		Vamp4
Psd3		Ppp3ca		Rsu1
Il21r		Tnc		Pip4k2a
Bag3		Jak1		Mllt10
Arhgef7		Nfia		Plxdc2
Plat		Sema3a		Gpd2
Nr3c2		Fbxo42		Gapvd1
Cdh11		Pcdh7		Zeb2
Cdh13		Pgm1		Rbms1
Maml2		Pds5a		Baz2b
Jam3		Tgfbr3		Nckap1
Birc3		Aff1		Ttc17
Ets1		Slc10a6		Fbn1
Myo1e		Ep400		Gzf1
Thsd4		Foxp2		Lrrcc1
Plscr1		Tgfa		Ralgapb
Ptgs2		Adamts9		Pld1
Thsd7a		Emp1		Nceh1
Abtb2		Plekha5		Slc35a3
Bmp8a		Psd3		Ugcg
Rnf125		Tjp1		Mier1
Ttc28		Fchsd2		Osbpl9
Dpyd		Nupr1		Nfia
Clasp2		Il21r		Pum1
Ube2f		Bag3		Cyp4b1
Nostrin		Nadsyn1		Cda
B3galt1		Dock11		Hspg2
Nfkbiz		Slc9a9		Ptp4a2
Sbno2		Gpm6a		Pcdh7
Fmnl2		Plat		Antxr2
Slc2a13		Slit2		Auts2
Etl4		Rbpms		Eln
Aff3		Cdh13		Exoc4
Clic4		Cyb5b		Plxna4
Rapgef6		Jam3		Gxylt2
Abhd2		Birc3		Chchd6
Sdk1		Kank2		Tjp1
Ldb2		Elovl5		Xylt1
Sema3d		Stt3b		Fchsd2
Cdk6		Thsd7a		Acer3
Pitpnc1		Abtb2		Parva
Cept1		Smap2		Enox2
Cyyr1		Fkbp1a		Slc9a9
Fcho2		Mtmr3		F8
Rapgef5		Diaph2		Il13ra2
Arl15		Daam1		Gpm6a
Hectd4		Parm1		Wwc2
Klhl6		Stab2		Klhl2
Setx		Sbno2		Gab1
Phlpp1		Dym		Jam3
Rin3		Dock4		Bace1
Neurl3		Fnip1		Kank2
Abhd17b		Slc2a13		Dock6
Gimap6		Csgalnact1		Sltm
Rell1		Sec24a		Phip
Tnrc6b		Etl4		Col12a1
Dip2c		Elf2		Csnk1g1
Frmd6		Icam1		Atr
Lhfp		Galnt18		Stt3b
F2r		Dock10		Eml4
Nrip1		Pogz		Thsd7a
Sertad2		Rreb1		Bmp8a
Lgr4		Dap		Smap2
Nrros		Arid4b		Afap1l1
Pcdh15		Tgfb2		Tbc1d4
Kdm3a		Rftn1		Phldb2
Adam12		Zmynd8		Ptprm
Nsd3		Sdk1		Clasp2
Klhl5		Ldb2		Dysf
Cntn1		Hip1		Diaph2
Clca3a1		Sema3d		Ppm1h
Snx32		Cdk6		B3galt1
Fry		Chd7		Uvrag
Abi1		Car8		Nfkbiz
Unc5c		Slc39a11		Stab2
Marf1		Ptpre		Pcdh17
Nol10		Git2		Tmem161b
Ext1		Rapgef5		Arhgap21
Qk		Gatad2b		Gtdc1
Rapgef2		Smg7		Ralgapa2
Srpk2		Klhl6		Aff3
Clasp1		Edem3		Fam222b
Lrrc8b		Ccdc84		Cpe
Ccnyl1		Ackr3		Gcc2
Mcc		Phlpp1		Opa1
Vamp5		Plaur		Galnt18
		Stxbp6		Mesd
		Tshz1		Jarid2
		Rab2a		Akap12
		Ythdf3		Dock10
		Flrt2		Creb3l2
		Gimap6		Ric1
		Dip2c		Trps1
		Lhfp		Rreb1
		Tbc1d22a		Itga9
		Magi3		Sdk1
		Asap2		Ldb2
		Zfp608		Rere
		Tcf4		Plcb4
		Smagp		Hip1
		Tanc2		Sema3d
		Dennd4a		Ddx58
		Iigp1		Dgkz
		Adam12		Cept1
		Adam10		Sh3kbp1
		Rnd1		Fcho2
		Fto		Ptpre
		Clca3a1		Wipi1
		Adgrf5		Tbca
		Rlim		Papd4
		Arhgap35		Klhl6
		Ube2e2		Ccdc141
		Marf1		Phlpp1
		Hipk2		Cradd
		Wdr61		Clec9a
		Ext1		Scaf8
		Rapgef2		Ccdc66
		Srpk2		Tshz1
		Ica1		Flrt2
		Chd4		Gphn
		Nr6a1		Hs3st3a1
		Fam172a		Sned1
		Zbtb16		Gimap6
		Zbtb10		Dip2c
		Rasgrp3		Acap2
		Vamp5		Zg16
		Ube2n		Urgcp
				Arhgap23
				Vwc2
				Creg2
				Msrb3
				Acvr2a
				St6galnac3
				Map1b
				Dnah6
				Kdm3a
				Tanc2
				Chchd3
				Nudcd3
				Cpsf3
				Atrnl1
				Klhl5
				Pld5
				Kxd1
				D17Wsu92e
				Bcl2
				Uxs1
				Prdm2
				Tspan7
				Ube2e2
				Tor3a
				Marf1
				Prcp
				C1qtnf7
				Mospd2
				Flot2
				Qk
				Rapgef2
				Morf4l1
				Srpk2
				Kdr
				Ica1
				Ldha
				Chd4
				Med14
				Hmcn1
				Hs3st3b1
				Cecr2
				Csf2rb2
				Vamp5
				Prr16
				Kiz
				Lamtor5
				Gm16486
