# Supplementary material for: Single-Cell Transcriptional Heterogeneity of Lymphatic Endothelial Cells in Normal and Inflamed Murine Lymph Nodes
Source: Cells. 2021 Jun 2;10(6):1371. doi: 10.3390/cells10061371 (PMC8229892; doi:10.3390/cells10061371)
Supplement: Supplementary file 1 [file cells-10-01371-s001.zip › Table_S4.xlsx]

## Sheet: Sheet1
Supplementary Table 4
Overlap of differentially expressed genes in the imiquimod and oxazolone studies.
Floor - Up	Floor- Down	Ceiling - Up	Ceiling - Down	Medulla - Up	Medulla - Down
Ccl20	Serinc3	Hspe1	Fosl2	Ifi27l2a	Zfp36
Ifi27l2a	Junb	Ifi27l2a	Neat1	Lrg1	Fos
Lcn2	Kdm6b	Gja4	Apold1	Gng11	Apold1
Rgs5	Selenop	Lrg1	Kdm6b	Ndufa4	Nr4a1
Fn1	Bhlhe40	C1d	Nr4a1	Rps27l	Btg2
Timp1	Cldn11	Ninj1	Zfp36	Psmb1	Atf3
Reg3g	Zfp36	Psmb2	Serinc3	Cd63	Fosb
Ubd	Gem	Sparc	Junb	S100a11	Junb
Glycam1	Kctd12	Ndufa4	Rgs16	Ppia	Dnajb1
Hist1h2bc	Fos	Prdx1	Fosb	Gng5	Egr1
S100a11	Dusp1	Minos1	Ddx3x	B2m	Ier2
Psmd10	Clptm1	Txn1	Nfat5		Cyr61
Svbp	Plvap	Ppia	Selenop		Jun
Tspo	Phactr2	Tma7	Sbno2		Dusp1
Xaf1	Tgfbr3	S100a11	Pnrc1		Fosl2
Mrpl51	Jam3		Ddx5		Ubc
Cxcl16	Cd55		Trp53i11		Plk2
Hmgn3			Map3k1		Ddx5
Nid1			Rnd1		Kdm6b
Dbi			Phactr2		Jund
Cib1			Sertad1		Nptn
Ifitm3			Tgfbr3
Serpinb6b			Ubc
Gapdh			Tpm3
Lgals1			Jund
Atp6v1g1
Serpinb9
Txn1
Slfn2
Zbp1
Serping1
Ifit2
Cd200
Snrpe
Tma7
Rps27l
Lpar1
Tmem208
Cpe
Samhd1
