# Supplementary material for: Single-Cell Transcriptional Heterogeneity of Lymphatic Endothelial Cells in Normal and Inflamed Murine Lymph Nodes
Source: Cells. 2021 Jun 2;10(6):1371. doi: 10.3390/cells10061371 (PMC8229892; doi:10.3390/cells10061371)
Supplement: Supplementary file 1 [file cells-10-01371-s001.zip › Table_S1.xlsx]

## Sheet: Supplementary Table 1
Supplementary Table 1
Genes differentially expressed between naive and inflamed conditions in all LEC subsets.
Average log2FC > 0.2 compared to naive and adjusted P value < 0.05
Floor				Ceiling				Medulla
Gene	log2FC	Padj		Gene	log2FC	Padj		Gene	log2FC	Padj
Ccl20	2.0534	9.10305e-15		Smim5	1.32656	5.94564e-05		Gpx3	1.56203	0.00190639
Ifi27l2a	1.7795	4.46473e-21		C3	1.11324	0.0016584		Ifi27l2a	1.37745	6.00471e-11
Lcn2	1.56936	3.48557e-16		Hspe1	0.9973	0.00108459		Lrg1	0.860196	0.0199457
Rgs5	1.49688	3.39469e-15		Hist1h2bc	0.985695	1.11766e-07		Twf1	0.813963	0.032513
Fn1	1.25297	5.08349e-07		Ifi27l2a	0.908248	3.33751e-05		Gng11	0.782436	0.00769862
Fgf23	1.16805	9.8309e-07		Gja4	0.86168	3.05125e-07		Ndufa4	0.686183	0.000177439
Dcn	0.98374	0.014071		Gxylt2	0.798507	0.000529032		Rps27l	0.682101	3.69895e-05
Timp1	0.952942	5.39176e-10		Pglyrp1	0.781112	0.0309945		Psmb1	0.681326	5.51053e-05
Ddah1	0.919435	1.66977e-08		Lrg1	0.771565	0.00179253		Ifitm2	0.637071	0.00595247
Reg3g	0.915098	0.0433532		Prdx2	0.756629	0.00344458		Cd63	0.630211	0.000347425
Ubd	0.899144	0.0141501		C1d	0.751153	0.00233091		Atpif1	0.579519	0.003812
Glycam1	0.86622	0.00648348		Cd93	0.735729	0.0492444		S100a11	0.572708	0.0237034
Sparc	0.847933	1.69428e-08		Dbi	0.732818	2.27654e-05		Gm45717	0.561495	4.68301e-06
Hist1h2bc	0.82117	1.30264e-07		Ninj1	0.710522	0.0315795		mt.Cytb	0.545058	9.97129e-05
Anxa2	0.806737	0.00024631		Ndufa8	0.710514	0.0122978		Pfn1	0.497011	0.0323693
Arhgdib	0.804122	0.000566862		Psmb2	0.698723	0.00127629		Ppia	0.483411	0.000149563
Crip1	0.788498	0.000304492		Clu	0.69025	0.0255301		Gng5	0.434853	0.0251077
Lbp	0.767328	8.14468e-08		Sparc	0.686363	0.0279984		Elob	0.421783	0.02355
Brinp1	0.716453	8.28829e-05		Cldn5	0.612492	0.00177956		Rnaset2a	0.395706	0.000168264
Kcnj8	0.688562	1.02609e-05		Ndufa4	0.58838	6.59952e-05		B2m	0.395314	0.028043
Eno1	0.681349	0.0179472		Prdx1	0.586695	0.00196436		Zfp36	-2.12086	8.2661e-11
Ifitm2	0.665056	6.16899e-07		Emid1	0.568991	0.00847623		Fos	-1.8873	7.4859e-07
Clca3a1	0.664858	0.000713279		Ifitm2	0.541174	0.005307		Apold1	-1.87949	2.1625e-06
S100a11	0.660315	1.05347e-11		Minos1	0.538428	0.0423838		Nr4a1	-1.84382	1.13327e-06
Psmd10	0.659536	0.00048334		Txn1	0.533009	0.0291857		Hspa1a	-1.67292	0.00121018
Bst2	0.646805	9.67385e-06		Ppia	0.518526	2.62361e-06		Btg2	-1.64088	5.05202e-06
Svbp	0.64525	7.92071e-08		Gm45717	0.483929	0.00766113		Atf3	-1.54299	7.93832e-06
Tspo	0.622627	0.000561597		Atox1	0.483094	0.0205351		Fosb	-1.51742	5.33764e-08
Xaf1	0.622516	0.00275368		Micu2	0.455143	0.0332775		Junb	-1.48855	1.02129e-10
Mrpl51	0.593611	0.00421223		Tma7	0.445993	0.00275858		Dnajb1	-1.47872	5.69701e-06
Cxcl16	0.590188	0.0145637		S100a11	0.409636	0.00217161		Egr1	-1.46958	1.03047e-07
Hmgn3	0.586326	0.0001193		Mrps21	0.398481	0.00165595		Ier2	-1.35951	1.65504e-07
Gm45717	0.58116	2.28994e-09		Wdr95	0.328225	0.00163692		Cyr61	-1.3382	0.000342256
Nid1	0.577113	0.00987701		Atp5g2	0.200094	0.0241749		Jun	-1.1018	5.58052e-05
Pfn1	0.573368	0.00069599		Fosl2	-1.30958	1.06772e-11		Socs3	-1.08211	0.0201616
Dbi	0.569714	2.71283e-05		Iigp1	-1.2673	0.00306681		Gm20481	-1.06541	0.00975486
Cib1	0.55718	0.0251914		Bhlhe40	-1.17269	1.13809e-06		Dusp1	-1.05312	6.25006e-05
Armcx4	0.554635	9.34597e-05		Plaur	-1.16633	7.3309e-08		Fosl2	-1.05246	0.00304371
Ifitm3	0.55031	4.367e-05		Noct	-1.15441	4.94699e-06		Ubc	-1.0475	3.92404e-07
Susd2	0.516866	0.00128111		Cd36	-1.13291	2.68037e-08		Plk2	-0.991331	0.0316115
Serpinb6b	0.513493	0.00886998		Neat1	-1.10478	2.08218e-07		Ifrd1	-0.956529	0.023585
Edf1	0.512844	0.000737599		Rcan1	-1.09687	1.02616e-05		Mcl1	-0.933579	0.000350472
Ramp2	0.506007	0.00104583		Tmem2	-1.07659	0.000873157		Tiparp	-0.932461	0.0182258
Gapdh	0.500276	0.00211152		Socs3	-1.06439	2.13544e-06		Ppp1r15a	-0.88374	0.00427884
Dusp22	0.493364	0.0127839		Apold1	-1.05971	1.79282e-05		Gadd45b	-0.878621	0.00529035
Nop10	0.486289	4.03251e-06		Kdm6b	-1.0445	1.55676e-10		Ddx5	-0.871893	0.000135154
Lgals1	0.480283	0.00164334		Wsb1	-1.02901	8.95584e-07		Hspa8	-0.799379	8.42436e-07
S1pr3	0.474126	0.00108824		Mcl1	-1.02428	7.46368e-08		Kdm6b	-0.731798	0.0208364
Atp6v1g1	0.466793	0.00118229		Nr4a1	-1.00175	0.00694129		Jund	-0.653656	2.50922e-05
Sox4	0.458315	3.52529e-06		Zfp36	-0.982617	6.31309e-07		Eif1	-0.590952	0.000168825
Arid5b	0.457501	0.0123841		Serinc3	-0.964498	4.01422e-16		Nptn	-0.529239	0.041054
Serpinb9	0.456493	0.00054119		Junb	-0.948263	1.55674e-10		Sik1	-0.273009	5.6761e-06
Txn1	0.454001	0.00513654		Clic4	-0.933682	8.40176e-06
Atp7a	0.447478	8.55798e-05		Cdkn1a	-0.926812	1.71569e-09
Lims1	0.440736	0.0331708		Rnf19b	-0.925678	0.00570242
Slfn2	0.438153	0.0193386		Rgs16	-0.89518	3.66298e-05
Myl12b	0.432549	0.0067895		Dot1l	-0.845126	0.0288175
Akap13	0.432324	0.00375037		Fosb	-0.834506	4.79316e-07
Zbp1	0.428319	0.00640346		Ddx3x	-0.83424	6.50947e-05
Serping1	0.427928	0.0237882		Nfat5	-0.821112	0.000318585
Dpysl3	0.423369	0.00011052		Atf4	-0.817996	0.0115742
Ifit2	0.419598	0.00773926		Selenop	-0.817405	0.000726625
Rnf181	0.419496	0.0162363		Sbno2	-0.808984	0.000433633
Mrpl33	0.40986	0.000477509		Pnrc1	-0.790181	0.00197559
Gxylt2	0.407922	0.0171467		Ddx5	-0.788107	7.74195e-10
AC149090.1	0.405579	2.73017e-05		Trp53i11	-0.783289	0.0401462
Gm21988	0.40515	0.0273244		Lmna	-0.777448	0.00717609
Dsg2	0.385817	0.0300253		Arl5b	-0.737353	0.0210632
Cd200	0.385776	6.33005e-06		Eif4a1	-0.719943	0.000470421
Cox6a1	0.384023	0.0121408		Csrnp1	-0.71581	0.000853665
Snrpe	0.379071	0.00105839		Trib1	-0.71468	0.011648
X1810037I17Rik	0.374909	0.000835457		Marcksl1	-0.707956	0.000198453
Tma7	0.371117	0.0140172		Map3k1	-0.703628	2.6732e-06
Cox6b1	0.366965	0.000127078		Rnd1	-0.702854	6.96771e-06
Rps27l	0.359786	0.0304614		Sdcbp	-0.681915	0.0394507
Lpar1	0.358637	2.09651e-07		Eif1	-0.675591	0.000192471
Cox8a	0.352546	0.0191609		Phactr2	-0.646282	0.0098845
Gngt2	0.35017	0.000722477		Srsf2	-0.640781	0.00796404
X1500009L16Rik	0.337775	0.0404163		Sertad1	-0.639566	0.00026556
Tnfaip2	0.331165	2.1837e-05		Dnajb9	-0.639392	0.000703677
Tmem208	0.327411	2.75559e-05		Tgfbr3	-0.592705	0.00012381
Itpripl2	0.319767	0.00269177		Ubc	-0.578518	0.0412134
Ndufa3	0.317234	0.00806134		Sik1	-0.577046	3.06771e-05
Lrrc42	0.31251	0.00155585		Mettl23	-0.552467	0.00155655
Tgtp1	0.311431	0.00204306		Tpm3	-0.540082	2.40992e-05
Tmem86a	0.308249	0.00125165		Jund	-0.5034	0.00186538
Cox7c	0.301911	8.81028e-05		Tap2	-0.479089	0.0216549
Cpe	0.301636	0.0386499		Ackr3	-0.474095	0.000234569
Tpm1	0.300997	2.09783e-05		Dscr3	-0.285408	0.0419214
Gm26735	0.282714	7.82576e-06		Gm47283	-0.224227	0.00259521
Col4a1	0.271499	0.00107666
Pde6h	0.258937	0.000529455
Timm10b	0.254366	0.00923289
Samhd1	0.252855	0.0106536
Ntan1	0.244927	0.0118206
Ttyh2	0.205618	0.000724471
Vdac1	0.200961	0.000257193
Pim3	-1.13179	1.99985e-12
Serinc3	-0.980755	3.19125e-18
Junb	-0.976102	1.00749e-16
Herpud1	-0.929558	4.00453e-08
Kdm6b	-0.908323	1.92286e-11
Selenop	-0.90134	1.02549e-05
Bhlhe40	-0.898937	1.71623e-07
Dnajb9	-0.847887	5.66741e-11
Cldn11	-0.797113	8.73135e-11
Zfp36	-0.777946	2.69603e-05
Coq10b	-0.776802	0.000146446
Gem	-0.772678	0.000299211
Icam1	-0.769592	0.000120129
Iigp1	-0.763808	0.0226575
Kctd12	-0.737167	0.000272304
Hnrnpk	-0.724491	9.56688e-08
Ddx5	-0.721047	9.63581e-10
Fos	-0.715882	0.025076
Ubc	-0.692494	6.47904e-08
Hspa5	-0.688782	1.63362e-06
Hspa8	-0.687769	6.4797e-14
Sdcbp	-0.66474	7.92823e-05
Dusp1	-0.646271	0.000101664
Clptm1	-0.645524	0.0335272
Tifa	-0.628224	0.0196674
Cnbp	-0.61516	0.00090906
Eif4a1	-0.597734	5.70524e-05
Ccdc152	-0.588684	9.50692e-05
Slc3a2	-0.57901	0.00112847
Plvap	-0.56016	7.04084e-05
Stxbp3	-0.559463	0.00671196
Phactr2	-0.527098	0.000186818
Srsf7	-0.522654	0.00329163
Rsrp1	-0.519318	0.0247574
Srsf5	-0.515838	0.000840075
Tgfbr3	-0.510992	0.0288077
Tm9sf2	-0.504276	0.0333397
Eif4a2	-0.49984	0.00357599
Tob1	-0.497188	0.00371009
Serp1	-0.4838	0.00533178
Srsf2	-0.477669	0.00645428
Eif1	-0.474499	0.000131021
Jam3	-0.455062	0.00114313
Cd55	-0.44723	0.0121743
Laptm4b	-0.445658	0.0179026
X4833439L19Rik	-0.427287	0.00679791
AC034099.1	-0.416455	0.00180627
Nono	-0.400573	0.000246325
Tbck	-0.392808	0.00743042
Gm26778	-0.38517	2.54799e-06
Vps26a	-0.378741	0.043029
Ndfip2	-0.371449	0.0015509
Mettl23	-0.359775	0.0480518
Blcap	-0.339504	0.0313412
Hyal2	-0.335057	0.0098855
Elavl1	-0.332403	0.000924553
Irgm1	-0.322821	0.0143126
Gcom1	-0.31901	1.57446e-06
Gm10382	-0.310628	4.23502e-17
CT010467.1	-0.305519	0.00298011
Sdc1	-0.278298	0.00290557
Zc3h12a	-0.245644	0.0240543
Gm15821	-0.210581	0.00957354
Idh1	-0.209246	0.041227
